# Supplementary material for: Molecular epidemiology and phylogenomic analysis of Mycobacterium abscessus clinical isolates in an Asian population
Source: Microb Genom. 2021 Nov 30;7(11):000708. doi: 10.1099/mgen.0.000708 (PMC8743566; doi:10.1099/mgen.0.000708)
Supplement: Supplementary material 1 [file mgen-7-0708-s001.xlsx]

## Sheet: Supplementary Table 1
Supplementary Table 1. Selected isolates from Bryant et al. (5) (NCBI study accession ERP001039) used for analysis
NCBI Sample identifier	Assembly name	Contig accession scaffold accession	Sequence type (ST)								Bryant et al. clustering	No of patients in cluster
M. abscessus subsp. massiliense				M. abscessus subsp. massiliense allelic profile
ERS373444	11893_6#66	FVGW01000001-FVGW01000070	3	argH(1)	cya(1)	gnd(1)	murC(1)	pta(1)	purH(3)	rpoB(7)	11mass	3
ERS373288	11861_7#23	FVBW01000001-FVBW01000011	4	argH(1)	cya(1)	gnd(1)	murC(2)	pta(3)	purH(2)	rpoB(3)	1mass	48
ERS383122	12163_1#75	FVML01000001-FVML01000009	6	argH(1)	cya(1)	gnd(1)	murC(3)	pta(3)	purH(2)	rpoB(3)	3mass	7
ERS245105	10250_1#7	FVGB01000001-FVGB01000037	7	argH(1)	cya(3)	gnd(1)	murC(5)	pta(3)	purH(2)	rpoB(4)	7mass	4
ERS245186	10208_3#3	FVKD01000001-FVKD01000014	10	argH(1)	cya(2)	gnd(2)	murC(1)	pta(2)	purH(1)	rpoB(1)	5mass	9
ERS245114	10250_1#16	FVFT01000001-FVFT01000070	12	argH(3)	cya(4)	gnd(3)	murC(4)	pta(2)	purH(2)	rpoB(10)	9mass	4
ERS244842	10625_4#84	FVNK01000001-FVNK01000010	13	argH(1)	cya(1)	gnd(1)	murC(1)	pta(1)	purH(3)	rpoB(11)	4mass	16
ERS244913	10625_5#70	FVBH01000001-FVBH01000008	14	argH(1)	cya(1)	gnd(1)	murC(1)	pta(1)	purH(5)	rpoB(8)	2mass	9
ERS383043	12163_1#4	FVGV01000001-FVGV01000017	15	argH(1)	cya(3)	gnd(1)	murC(5)	pta(3)	purH(2)	rpoB(11)	14mass	4
ERS245250	10208_3#67	FVNA01000001-FVNA01000016	34	argH(1)	cya(1)	gnd(1)	murC(1)	pta(1)	purH(5)	rpoB(7)	8mass	6
ERS373419	11893_6#48	FVHU01000001-FVHU01000012	67	argH(1)	cya(1)	gnd(4)	murC(2)	pta(3)	purH(1)	rpoB(10)	12mass	3
ERS373405	11893_6#36	FVON01000001-FVON01000017	*61	argH(2)	cya(1)	gnd(4)	murC(*7)	pta(2)	purH(1)	rpoB(10)	6mass	4
M. abscessus subsp. abscessus				M. abscessus subsp. massiliense allelic profile
ERS373307	11861_7#42	FRZD01000001-FRZD01000046	5	argH(3)	cya(1)	gnd(4)	murC(3)	pta(1)	purH(2)	rpoB(1)	1abss	119
ERS244979	10665_3#51	FRZT01000001-FRZT01000036	9	argH(1)	cya(2)	gnd(1)	murC(2)	pta(4)	purH(4)	rpoB(1)	2abss	64
ERS244947	10665_3#19	FRYU01000001-FRYU01000026	23	argH(1)	cya(4)	gnd(3)	murC(2)	pta(11)	purH(7)	rpoB(1)	18abss	4
ERS245185	10208_3#2	FVKG01000001-FVKG01000063	24	argH(1)	cya(4)	gnd(3)	murC(2)	pta(2)	purH(4)	rpoB(1)	17abss	12
ERS245228	10208_3#45	FSLW01000001-FSLW01000021	28	argH(1)	cya(1)	gnd(3)	murC(2)	pta(12)	purH(2)	rpoB(1)	21abss	7
ERS244906	10625_5#63	FRYX01000001-FRYX01000019	34	argH(4)	cya(5)	gnd(1)	murC(2)	pta(10)	purH(2)	rpoB(1)	22abss	3
ERS383091	12163_1#46	FVJP01000001-FVJP01000015	34	argH(4)	cya(5)	gnd(1)	murC(2)	pta(10)	purH(2)	rpoB(1)	15abss	3
ERS244925	10625_5#82	FSAB01000001-FSAB01000136	35	argH(1)	cya(2)	gnd(3)	murC(2)	pta(2)	purH(7)	rpoB(1)	7abss	28
ERS245131	10250_1#33	FSCW01000001-FSCW01000079	36	argH(1)	cya(4)	gnd(3)	murC(2)	pta(13)	purH(4)	rpoB(1)	9abss	5
ERS244778	10625_4#20	FSGC01000001-FSGC01000014	36	argH(7)	cya(2)	gnd(11)	murC(2)	pta(7)	purH(2)	rpoB(1)	13abss	8
ERS244864	10625_5#21	FSJF01000001-FSJF01000025	47	argH(4)	cya(5)	gnd(1)	murC(2)	pta(10)	purH(5)	rpoB(1)	27abss	2
ERS245101	10250_1#3	FSCF01000001-FSCF01000016	48	argH(4)	cya(1)	gnd(1)	murC(2)	pta(10)	purH(2)	rpoB(1)	10abss	5
ERS245235	10208_3#52	FSLX01000001-FSLX01000072	51	argH(1)	cya(4)	gnd(1)	murC(2)	pta(22)	purH(4)	rpoB(1)	6abss	5
ERS311418	10702_1#9	FVXY01000001-FVXY01000018	94	argH(12)	cya(1)	gnd(3)	murC(9)	pta(2)	purH(2)	rpoB(2)	25abss	2
ERS311521	10660_1#12	FVUR01000001-FVUR01000033	96	argH(1)	cya(4)	gnd(3)	murC(2)	pta(1)	purH(4)	rpoB(1)	20abss	2
ERS383097	12163_1#51	FSFB01000001-FSFB01000015	101	argH(7)	cya(2)	gnd(11)	murC(2)	pta(9)	purH(2)	rpoB(1)	8abss	6
ERS311435	10465_1#51	FVTQ01000001-FVTQ01000037	107	argH(1)	cya(14)	gnd(3)	murC(2)	pta(4)	purH(4)	rpoB(1)	3abss	11
ERS311373	10660_1#42	FVVI01000001-FVVI01000010	174	argH(15)	cya(2)	gnd(13)	murC(7)	pta(34)	purH(2)	rpoB(1)	11abss	4
ERS373289	11861_7#24	FSHQ01000001-FSHQ01000016	184	argH(12)	cya(1)	gnd(3)	murC(2)	pta(1)	purH(4)	rpoB(5)	23abss	3
ERS311447	10660_1#33	FVVE01000001-FVVE01000022	186	argH(1)	cya(2)	gnd(1)	murC(2)	pta(35)	purH(2)	rpoB(4)	16abss	2
ERS311422	10702_1#13	FWDD01000001-FWDD01000013	187	argH(12)	cya(2)	gnd(14)	murC(2)	pta(9)	purH(4)	rpoB(5)	19abss	2
ERS311534	10465_1#68	FSMQ01000001-FSMQ01000053	191	argH(1)	cya(2)	gnd(1)	murC(2)	pta(7)	purH(5)	rpoB(5)	4abss	7
ERS383208	12082_5#70	FSBY01000001-FSBY01000013	217	argH(*1)	cya(4)	gnd(1)	murC(2)	pta(2)	purH(1)	rpoB(1)	28abss	2
ERS373360	11861_7#87	FVOE01000001-FVOE01000013	228	argH(2)	cya(12)	gnd(1)	murC(2)	pta(2)	purH(8)	rpoB(4)	14abss	3
ERS373425	11893_6#51	FVYF01000001-FVYF01000039	*125	argH(1)	cya(1)	gnd(9)	murC(2)	pta(23)	purH(*12)	rpoB(5)	26abss	2
ERS383237	12163_2#76	FWCM01000001-FWCM01000044	*23	argH(*1)	cya(4)	gnd(3)	murC(2)	pta(11)	purH(7)	rpoB(1)	5abss	7
M. abscessus subsp. bolletii				M. abscessus subsp. abscessus allelic profile
ERS383249	12163_2#86	FVPS01000001-FVPS01000021	Nearest STs: 186,2,228,145	argH(*15)	cya(6)	gnd(*1)	murC(*2)	pta(14)	purH(*12)	rpoB(*4)	3boll	2
ERS245023	10665_4#10	FVDK01000001-FVDK01000024	Nearest STs: 2,186,145,228	argH(*9)	cya(9)	gnd(*1)	murC(*2)	pta(26)	purH(*12)	rpoB(*4)	2boll	2
ERS373408	11893_6#38	FVLQ01000001-FVLQ01000024	—	argH(*5)	cya(*5)	gnd(1?)	murC(*2)	pta(*10)	purH(*3)	rpoB(*4)	5boll	2
ERS373287	11861_7#22	FVFK01000001-FVFK01000055	Nearest STs: 48*,228*,106*	argH(*5)	cya(20)	gnd(*1)	murC(*2)	pta(10)	purH(*12)	rpoB(*4)	4boll	2
ERS383129	12163_1#79	FVMO01000001-FVMO01000052	Nearest STs: 186,228,145,2	argH(*5)	cya(11)	gnd(*1)	murC(*2)	pta(14)	purH(*12)	rpoB(*4)	1boll	5
*Closest ST or allele

## Sheet: Supplementary Table 2
Clofazimine and bedaquiline resistance associated genes
Isolate	Position in sequence	Type	Nucleotide(s) in the reference	Alternate nucleotide(s)	Evidence	Class of feature affected	Nucleotide position of the variant	Product effect	Locus_tag	Product
RGM100/SNPs.tab:MAB_1134c	2871	SNP	C	T	T:21 C:0	CDS	26/981	missense_variant c.76G>A p.Val26Ile	MAB_1134c	Probable membrane protein, MmpL
RGM100/SNPs.tab:MAB_1134c	2903	SNP	T	G	G:18 T:0	CDS	15/981	missense_variant c.44A>C p.Lys15Thr	MAB_1134c	Probable membrane protein, MmpL
RGM100/SNPs.tab:MAB_1134c	2937	SNP	A	C	C:15 A:0	CDS	4/981	missense_variant c.10T>G p.Ser4Ala	MAB_1134c	Probable membrane protein, MmpL
RGM101/SNPs.tab:MAB_1134c	12	SNP	C	G	G:17 C:0	CDS	979/981	missense_variant c.2935G>C p.Ala979Pro	MAB_1134c	Probable membrane protein, MmpL
RGM101/SNPs.tab:MAB_1134c	1245	SNP	G	T	T:20 G:0	CDS	568/981	missense_variant c.1702C>A p.Leu568Ile	MAB_1134c	Probable membrane protein, MmpL
RGM101/SNPs.tab:MAB_1134c	1752	SNP	T	C	C:20 T:0	CDS	399/981	missense_variant c.1195A>G p.Ile399Val	MAB_1134c	Probable membrane protein, MmpL
RGM101/SNPs.tab:MAB_1134c	2937	SNP	A	C	C:15 A:0	CDS	4/981	missense_variant c.10T>G p.Ser4Ala	MAB_1134c	Probable membrane protein, MmpL
RGM103/SNPs.tab:MAB_1134c	12	SNP	C	G	G:17 C:0	CDS	979/981	missense_variant c.2935G>C p.Ala979Pro	MAB_1134c	Probable membrane protein, MmpL
RGM103/SNPs.tab:MAB_1134c	1245	SNP	G	T	T:20 G:0	CDS	568/981	missense_variant c.1702C>A p.Leu568Ile	MAB_1134c	Probable membrane protein, MmpL
RGM103/SNPs.tab:MAB_1134c	1752	SNP	T	C	C:20 T:0	CDS	399/981	missense_variant c.1195A>G p.Ile399Val	MAB_1134c	Probable membrane protein, MmpL
RGM103/SNPs.tab:MAB_1134c	2937	SNP	A	C	C:15 A:0	CDS	4/981	missense_variant c.10T>G p.Ser4Ala	MAB_1134c	Probable membrane protein, MmpL
RGM105/SNPs.tab:MAB_1134c	12	SNP	C	G	G:17 C:0	CDS	979/981	missense_variant c.2935G>C p.Ala979Pro	MAB_1134c	Probable membrane protein, MmpL
RGM105/SNPs.tab:MAB_1134c	1245	SNP	G	T	T:20 G:0	CDS	568/981	missense_variant c.1702C>A p.Leu568Ile	MAB_1134c	Probable membrane protein, MmpL
RGM105/SNPs.tab:MAB_1134c	1752	SNP	T	C	C:20 T:0	CDS	399/981	missense_variant c.1195A>G p.Ile399Val	MAB_1134c	Probable membrane protein, MmpL
RGM105/SNPs.tab:MAB_1134c	2937	SNP	A	C	C:15 A:0	CDS	4/981	missense_variant c.10T>G p.Ser4Ala	MAB_1134c	Probable membrane protein, MmpL
RGM108/SNPs.tab:MAB_1134c	12	SNP	C	G	G:17 C:0	CDS	979/981	missense_variant c.2935G>C p.Ala979Pro	MAB_1134c	Probable membrane protein, MmpL
RGM108/SNPs.tab:MAB_1134c	1245	SNP	G	T	T:20 G:0	CDS	568/981	missense_variant c.1702C>A p.Leu568Ile	MAB_1134c	Probable membrane protein, MmpL
RGM108/SNPs.tab:MAB_1134c	2937	SNP	A	C	C:15 A:0	CDS	4/981	missense_variant c.10T>G p.Ser4Ala	MAB_1134c	Probable membrane protein, MmpL
RGM109/SNPs.tab:MAB_1134c	12	SNP	C	G	G:17 C:0	CDS	979/981	missense_variant c.2935G>C p.Ala979Pro	MAB_1134c	Probable membrane protein, MmpL
RGM109/SNPs.tab:MAB_1134c	1245	SNP	G	T	T:20 G:0	CDS	568/981	missense_variant c.1702C>A p.Leu568Ile	MAB_1134c	Probable membrane protein, MmpL
RGM109/SNPs.tab:MAB_1134c	2937	SNP	A	C	C:15 A:0	CDS	4/981	missense_variant c.10T>G p.Ser4Ala	MAB_1134c	Probable membrane protein, MmpL
RGM110/SNPs.tab:MAB_1134c	12	SNP	C	A	A:18 C:0	CDS	979/981	missense_variant c.2935G>T p.Ala979Ser	MAB_1134c	Probable membrane protein, MmpL
RGM110/SNPs.tab:MAB_1134c	2871	SNP	C	T	T:18 C:0	CDS	26/981	missense_variant c.76G>A p.Val26Ile	MAB_1134c	Probable membrane protein, MmpL
RGM110/SNPs.tab:MAB_1134c	2903	SNP	T	G	G:17 T:0	CDS	15/981	missense_variant c.44A>C p.Lys15Thr	MAB_1134c	Probable membrane protein, MmpL
RGM110/SNPs.tab:MAB_1134c	2937	SNP	A	C	C:15 A:0	CDS	4/981	missense_variant c.10T>G p.Ser4Ala	MAB_1134c	Probable membrane protein, MmpL
RGM112/SNPs.tab:MAB_1134c	12	SNP	C	G	G:17 C:0	CDS	979/981	missense_variant c.2935G>C p.Ala979Pro	MAB_1134c	Probable membrane protein, MmpL
RGM112/SNPs.tab:MAB_1134c	1245	SNP	G	T	T:20 G:0	CDS	568/981	missense_variant c.1702C>A p.Leu568Ile	MAB_1134c	Probable membrane protein, MmpL
RGM112/SNPs.tab:MAB_1134c	2937	SNP	A	C	C:15 A:0	CDS	4/981	missense_variant c.10T>G p.Ser4Ala	MAB_1134c	Probable membrane protein, MmpL
RGM113/SNPs.tab:MAB_1134c	12	SNP	C	G	G:17 C:0	CDS	979/981	missense_variant c.2935G>C p.Ala979Pro	MAB_1134c	Probable membrane protein, MmpL
RGM113/SNPs.tab:MAB_1134c	1245	SNP	G	T	T:20 G:0	CDS	568/981	missense_variant c.1702C>A p.Leu568Ile	MAB_1134c	Probable membrane protein, MmpL
RGM113/SNPs.tab:MAB_1134c	2937	SNP	A	C	C:15 A:0	CDS	4/981	missense_variant c.10T>G p.Ser4Ala	MAB_1134c	Probable membrane protein, MmpL
RGM114/SNPs.tab:MAB_1134c	12	SNP	C	G	G:17 C:0	CDS	979/981	missense_variant c.2935G>C p.Ala979Pro	MAB_1134c	Probable membrane protein, MmpL
RGM114/SNPs.tab:MAB_1134c	1245	SNP	G	T	T:20 G:0	CDS	568/981	missense_variant c.1702C>A p.Leu568Ile	MAB_1134c	Probable membrane protein, MmpL
RGM114/SNPs.tab:MAB_1134c	1752	SNP	T	C	C:20 T:0	CDS	399/981	missense_variant c.1195A>G p.Ile399Val	MAB_1134c	Probable membrane protein, MmpL
RGM114/SNPs.tab:MAB_1134c	2937	SNP	A	C	C:15 A:0	CDS	4/981	missense_variant c.10T>G p.Ser4Ala	MAB_1134c	Probable membrane protein, MmpL
RGM115/SNPs.tab:MAB_1134c	12	SNP	C	G	G:17 C:0	CDS	979/981	missense_variant c.2935G>C p.Ala979Pro	MAB_1134c	Probable membrane protein, MmpL
RGM115/SNPs.tab:MAB_1134c	1245	SNP	G	T	T:20 G:0	CDS	568/981	missense_variant c.1702C>A p.Leu568Ile	MAB_1134c	Probable membrane protein, MmpL
RGM115/SNPs.tab:MAB_1134c	1752	SNP	T	C	C:20 T:0	CDS	399/981	missense_variant c.1195A>G p.Ile399Val	MAB_1134c	Probable membrane protein, MmpL
RGM115/SNPs.tab:MAB_1134c	2937	SNP	A	C	C:18 A:0	CDS	4/981	missense_variant c.10T>G p.Ser4Ala	MAB_1134c	Probable membrane protein, MmpL
RGM116/SNPs.tab:MAB_1134c	12	SNP	C	G	G:17 C:0	CDS	979/981	missense_variant c.2935G>C p.Ala979Pro	MAB_1134c	Probable membrane protein, MmpL
RGM116/SNPs.tab:MAB_1134c	1245	SNP	G	T	T:20 G:0	CDS	568/981	missense_variant c.1702C>A p.Leu568Ile	MAB_1134c	Probable membrane protein, MmpL
RGM116/SNPs.tab:MAB_1134c	1752	SNP	T	C	C:20 T:0	CDS	399/981	missense_variant c.1195A>G p.Ile399Val	MAB_1134c	Probable membrane protein, MmpL
RGM116/SNPs.tab:MAB_1134c	2937	SNP	A	C	C:15 A:0	CDS	4/981	missense_variant c.10T>G p.Ser4Ala	MAB_1134c	Probable membrane protein, MmpL
RGM117/SNPs.tab:MAB_1134c	12	SNP	C	G	G:18 C:0	CDS	979/981	missense_variant c.2935G>C p.Ala979Pro	MAB_1134c	Probable membrane protein, MmpL
RGM117/SNPs.tab:MAB_1134c	2871	SNP	C	T	T:19 C:0	CDS	26/981	missense_variant c.76G>A p.Val26Ile	MAB_1134c	Probable membrane protein, MmpL
RGM117/SNPs.tab:MAB_1134c	2903	SNP	T	G	G:18 T:0	CDS	15/981	missense_variant c.44A>C p.Lys15Thr	MAB_1134c	Probable membrane protein, MmpL
RGM117/SNPs.tab:MAB_1134c	2937	SNP	A	C	C:16 A:0	CDS	4/981	missense_variant c.10T>G p.Ser4Ala	MAB_1134c	Probable membrane protein, MmpL
RGM119/SNPs.tab:MAB_1134c	12	SNP	C	G	G:17 C:0	CDS	979/981	missense_variant c.2935G>C p.Ala979Pro	MAB_1134c	Probable membrane protein, MmpL
RGM119/SNPs.tab:MAB_1134c	1245	SNP	G	T	T:20 G:0	CDS	568/981	missense_variant c.1702C>A p.Leu568Ile	MAB_1134c	Probable membrane protein, MmpL
RGM119/SNPs.tab:MAB_1134c	1752	SNP	T	C	C:20 T:0	CDS	399/981	missense_variant c.1195A>G p.Ile399Val	MAB_1134c	Probable membrane protein, MmpL
RGM119/SNPs.tab:MAB_1134c	2937	SNP	A	C	C:15 A:0	CDS	4/981	missense_variant c.10T>G p.Ser4Ala	MAB_1134c	Probable membrane protein, MmpL
RGM12/SNPs.tab:MAB_1134c	12	SNP	C	G	G:17 C:0	CDS	979/981	missense_variant c.2935G>C p.Ala979Pro	MAB_1134c	Probable membrane protein, MmpL
RGM12/SNPs.tab:MAB_1134c	1245	SNP	G	T	T:20 G:0	CDS	568/981	missense_variant c.1702C>A p.Leu568Ile	MAB_1134c	Probable membrane protein, MmpL
RGM12/SNPs.tab:MAB_1134c	1752	SNP	T	C	C:20 T:0	CDS	399/981	missense_variant c.1195A>G p.Ile399Val	MAB_1134c	Probable membrane protein, MmpL
RGM12/SNPs.tab:MAB_1134c	2937	SNP	A	C	C:15 A:0	CDS	4/981	missense_variant c.10T>G p.Ser4Ala	MAB_1134c	Probable membrane protein, MmpL
RGM120/SNPs.tab:MAB_1134c	2871	SNP	C	T	T:20 C:0	CDS	26/981	missense_variant c.76G>A p.Val26Ile	MAB_1134c	Probable membrane protein, MmpL
RGM120/SNPs.tab:MAB_1134c	2903	SNP	T	G	G:20 T:0	CDS	15/981	missense_variant c.44A>C p.Lys15Thr	MAB_1134c	Probable membrane protein, MmpL
RGM120/SNPs.tab:MAB_1134c	2937	SNP	A	C	C:17 A:0	CDS	4/981	missense_variant c.10T>G p.Ser4Ala	MAB_1134c	Probable membrane protein, MmpL
RGM121/SNPs.tab:MAB_1134c	2871	SNP	C	T	T:20 C:0	CDS	26/981	missense_variant c.76G>A p.Val26Ile	MAB_1134c	Probable membrane protein, MmpL
RGM121/SNPs.tab:MAB_1134c	2903	SNP	T	G	G:20 T:0	CDS	15/981	missense_variant c.44A>C p.Lys15Thr	MAB_1134c	Probable membrane protein, MmpL
RGM121/SNPs.tab:MAB_1134c	2937	SNP	A	C	C:18 A:0	CDS	4/981	missense_variant c.10T>G p.Ser4Ala	MAB_1134c	Probable membrane protein, MmpL
RGM122/SNPs.tab:MAB_1134c	12	SNP	C	G	G:16 C:0	CDS	979/981	missense_variant c.2935G>C p.Ala979Pro	MAB_1134c	Probable membrane protein, MmpL
RGM122/SNPs.tab:MAB_1134c	1245	SNP	G	T	T:20 G:0	CDS	568/981	missense_variant c.1702C>A p.Leu568Ile	MAB_1134c	Probable membrane protein, MmpL
RGM122/SNPs.tab:MAB_1134c	1752	SNP	T	C	C:20 T:0	CDS	399/981	missense_variant c.1195A>G p.Ile399Val	MAB_1134c	Probable membrane protein, MmpL
RGM122/SNPs.tab:MAB_1134c	2937	SNP	A	C	C:18 A:0	CDS	4/981	missense_variant c.10T>G p.Ser4Ala	MAB_1134c	Probable membrane protein, MmpL
RGM123/SNPs.tab:MAB_1134c	12	SNP	C	G	G:17 C:0	CDS	979/981	missense_variant c.2935G>C p.Ala979Pro	MAB_1134c	Probable membrane protein, MmpL
RGM123/SNPs.tab:MAB_1134c	1245	SNP	G	T	T:20 G:0	CDS	568/981	missense_variant c.1702C>A p.Leu568Ile	MAB_1134c	Probable membrane protein, MmpL
RGM123/SNPs.tab:MAB_1134c	1752	SNP	T	C	C:20 T:0	CDS	399/981	missense_variant c.1195A>G p.Ile399Val	MAB_1134c	Probable membrane protein, MmpL
RGM123/SNPs.tab:MAB_1134c	2937	SNP	A	C	C:15 A:0	CDS	4/981	missense_variant c.10T>G p.Ser4Ala	MAB_1134c	Probable membrane protein, MmpL
RGM124/SNPs.tab:MAB_1134c	12	SNP	C	G	G:17 C:0	CDS	979/981	missense_variant c.2935G>C p.Ala979Pro	MAB_1134c	Probable membrane protein, MmpL
RGM124/SNPs.tab:MAB_1134c	1245	SNP	G	T	T:20 G:0	CDS	568/981	missense_variant c.1702C>A p.Leu568Ile	MAB_1134c	Probable membrane protein, MmpL
RGM124/SNPs.tab:MAB_1134c	2937	SNP	A	C	C:15 A:0	CDS	4/981	missense_variant c.10T>G p.Ser4Ala	MAB_1134c	Probable membrane protein, MmpL
RGM125/SNPs.tab:MAB_1134c	2871	SNP	C	T	T:20 C:0	CDS	26/981	missense_variant c.76G>A p.Val26Ile	MAB_1134c	Probable membrane protein, MmpL
RGM125/SNPs.tab:MAB_1134c	2903	SNP	T	G	G:20 T:0	CDS	15/981	missense_variant c.44A>C p.Lys15Thr	MAB_1134c	Probable membrane protein, MmpL
RGM125/SNPs.tab:MAB_1134c	2937	SNP	A	C	C:17 A:0	CDS	4/981	missense_variant c.10T>G p.Ser4Ala	MAB_1134c	Probable membrane protein, MmpL
RGM126/SNPs.tab:MAB_1134c	2871	SNP	C	T	T:20 C:0	CDS	26/981	missense_variant c.76G>A p.Val26Ile	MAB_1134c	Probable membrane protein, MmpL
RGM126/SNPs.tab:MAB_1134c	2903	SNP	T	G	G:20 T:0	CDS	15/981	missense_variant c.44A>C p.Lys15Thr	MAB_1134c	Probable membrane protein, MmpL
RGM126/SNPs.tab:MAB_1134c	2937	SNP	A	C	C:17 A:0	CDS	4/981	missense_variant c.10T>G p.Ser4Ala	MAB_1134c	Probable membrane protein, MmpL
RGM127/SNPs.tab:MAB_1134c	12	SNP	C	G	G:18 C:0	CDS	979/981	missense_variant c.2935G>C p.Ala979Pro	MAB_1134c	Probable membrane protein, MmpL
RGM127/SNPs.tab:MAB_1134c	1245	SNP	G	T	T:20 G:0	CDS	568/981	missense_variant c.1702C>A p.Leu568Ile	MAB_1134c	Probable membrane protein, MmpL
RGM127/SNPs.tab:MAB_1134c	1752	SNP	T	C	C:20 T:0	CDS	399/981	missense_variant c.1195A>G p.Ile399Val	MAB_1134c	Probable membrane protein, MmpL
RGM127/SNPs.tab:MAB_1134c	2937	SNP	A	C	C:15 A:0	CDS	4/981	missense_variant c.10T>G p.Ser4Ala	MAB_1134c	Probable membrane protein, MmpL
RGM128/SNPs.tab:MAB_1134c	2871	SNP	C	T	T:20 C:0	CDS	26/981	missense_variant c.76G>A p.Val26Ile	MAB_1134c	Probable membrane protein, MmpL
RGM128/SNPs.tab:MAB_1134c	2903	SNP	T	G	G:20 T:0	CDS	15/981	missense_variant c.44A>C p.Lys15Thr	MAB_1134c	Probable membrane protein, MmpL
RGM128/SNPs.tab:MAB_1134c	2937	SNP	A	C	C:17 A:0	CDS	4/981	missense_variant c.10T>G p.Ser4Ala	MAB_1134c	Probable membrane protein, MmpL
RGM129/SNPs.tab:MAB_1134c	2871	SNP	C	T	T:20 C:0	CDS	26/981	missense_variant c.76G>A p.Val26Ile	MAB_1134c	Probable membrane protein, MmpL
RGM129/SNPs.tab:MAB_1134c	2903	SNP	T	G	G:20 T:0	CDS	15/981	missense_variant c.44A>C p.Lys15Thr	MAB_1134c	Probable membrane protein, MmpL
RGM129/SNPs.tab:MAB_1134c	2937	SNP	A	C	C:18 A:0	CDS	4/981	missense_variant c.10T>G p.Ser4Ala	MAB_1134c	Probable membrane protein, MmpL
RGM13/SNPs.tab:MAB_1134c	12	SNP	C	G	G:17 C:0	CDS	979/981	missense_variant c.2935G>C p.Ala979Pro	MAB_1134c	Probable membrane protein, MmpL
RGM13/SNPs.tab:MAB_1134c	1245	SNP	G	T	T:20 G:0	CDS	568/981	missense_variant c.1702C>A p.Leu568Ile	MAB_1134c	Probable membrane protein, MmpL
RGM13/SNPs.tab:MAB_1134c	1752	SNP	T	C	C:20 T:0	CDS	399/981	missense_variant c.1195A>G p.Ile399Val	MAB_1134c	Probable membrane protein, MmpL
RGM13/SNPs.tab:MAB_1134c	2937	SNP	A	C	C:15 A:0	CDS	4/981	missense_variant c.10T>G p.Ser4Ala	MAB_1134c	Probable membrane protein, MmpL
RGM130/SNPs.tab:MAB_1134c	12	SNP	C	G	G:18 C:0	CDS	979/981	missense_variant c.2935G>C p.Ala979Pro	MAB_1134c	Probable membrane protein, MmpL
RGM130/SNPs.tab:MAB_1134c	1245	SNP	G	T	T:20 G:0	CDS	568/981	missense_variant c.1702C>A p.Leu568Ile	MAB_1134c	Probable membrane protein, MmpL
RGM130/SNPs.tab:MAB_1134c	1752	SNP	T	C	C:20 T:0	CDS	399/981	missense_variant c.1195A>G p.Ile399Val	MAB_1134c	Probable membrane protein, MmpL
RGM130/SNPs.tab:MAB_1134c	2937	SNP	A	C	C:18 A:0	CDS	4/981	missense_variant c.10T>G p.Ser4Ala	MAB_1134c	Probable membrane protein, MmpL
RGM131/SNPs.tab:MAB_1134c	2871	SNP	C	T	T:18 C:0	CDS	26/981	missense_variant c.76G>A p.Val26Ile	MAB_1134c	Probable membrane protein, MmpL
RGM131/SNPs.tab:MAB_1134c	2903	SNP	T	G	G:18 T:0	CDS	15/981	missense_variant c.44A>C p.Lys15Thr	MAB_1134c	Probable membrane protein, MmpL
RGM131/SNPs.tab:MAB_1134c	2937	SNP	A	C	C:15 A:0	CDS	4/981	missense_variant c.10T>G p.Ser4Ala	MAB_1134c	Probable membrane protein, MmpL
RGM133/SNPs.tab:MAB_1134c	12	SNP	C	G	G:17 C:0	CDS	979/981	missense_variant c.2935G>C p.Ala979Pro	MAB_1134c	Probable membrane protein, MmpL
RGM133/SNPs.tab:MAB_1134c	1245	SNP	G	T	T:20 G:0	CDS	568/981	missense_variant c.1702C>A p.Leu568Ile	MAB_1134c	Probable membrane protein, MmpL
RGM133/SNPs.tab:MAB_1134c	2937	SNP	A	C	C:15 A:0	CDS	4/981	missense_variant c.10T>G p.Ser4Ala	MAB_1134c	Probable membrane protein, MmpL
RGM134/SNPs.tab:MAB_1134c	2871	SNP	C	T	T:20 C:0	CDS	26/981	missense_variant c.76G>A p.Val26Ile	MAB_1134c	Probable membrane protein, MmpL
RGM134/SNPs.tab:MAB_1134c	2903	SNP	T	G	G:20 T:0	CDS	15/981	missense_variant c.44A>C p.Lys15Thr	MAB_1134c	Probable membrane protein, MmpL
RGM134/SNPs.tab:MAB_1134c	2937	SNP	A	C	C:18 A:0	CDS	4/981	missense_variant c.10T>G p.Ser4Ala	MAB_1134c	Probable membrane protein, MmpL
RGM136/SNPs.tab:MAB_1134c	12	SNP	C	G	G:16 C:0	CDS	979/981	missense_variant c.2935G>C p.Ala979Pro	MAB_1134c	Probable membrane protein, MmpL
RGM136/SNPs.tab:MAB_1134c	1245	SNP	G	T	T:20 G:0	CDS	568/981	missense_variant c.1702C>A p.Leu568Ile	MAB_1134c	Probable membrane protein, MmpL
RGM136/SNPs.tab:MAB_1134c	2937	SNP	A	C	C:18 A:0	CDS	4/981	missense_variant c.10T>G p.Ser4Ala	MAB_1134c	Probable membrane protein, MmpL
RGM139/SNPs.tab:MAB_1134c	12	SNP	C	G	G:17 C:0	CDS	979/981	missense_variant c.2935G>C p.Ala979Pro	MAB_1134c	Probable membrane protein, MmpL
RGM139/SNPs.tab:MAB_1134c	1245	SNP	G	T	T:20 G:0	CDS	568/981	missense_variant c.1702C>A p.Leu568Ile	MAB_1134c	Probable membrane protein, MmpL
RGM139/SNPs.tab:MAB_1134c	2937	SNP	A	C	C:18 A:0	CDS	4/981	missense_variant c.10T>G p.Ser4Ala	MAB_1134c	Probable membrane protein, MmpL
RGM142/SNPs.tab:MAB_1134c	12	SNP	C	G	G:18 C:0	CDS	979/981	missense_variant c.2935G>C p.Ala979Pro	MAB_1134c	Probable membrane protein, MmpL
RGM142/SNPs.tab:MAB_1134c	2871	SNP	C	T	T:19 C:0	CDS	26/981	missense_variant c.76G>A p.Val26Ile	MAB_1134c	Probable membrane protein, MmpL
RGM142/SNPs.tab:MAB_1134c	2903	SNP	T	G	G:17 T:0	CDS	15/981	missense_variant c.44A>C p.Lys15Thr	MAB_1134c	Probable membrane protein, MmpL
RGM142/SNPs.tab:MAB_1134c	2937	SNP	A	C	C:15 A:0	CDS	4/981	missense_variant c.10T>G p.Ser4Ala	MAB_1134c	Probable membrane protein, MmpL
RGM145/SNPs.tab:MAB_1134c	12	SNP	C	G	G:18 C:0	CDS	979/981	missense_variant c.2935G>C p.Ala979Pro	MAB_1134c	Probable membrane protein, MmpL
RGM145/SNPs.tab:MAB_1134c	1245	SNP	G	T	T:20 G:0	CDS	568/981	missense_variant c.1702C>A p.Leu568Ile	MAB_1134c	Probable membrane protein, MmpL
RGM145/SNPs.tab:MAB_1134c	1752	SNP	T	C	C:20 T:0	CDS	399/981	missense_variant c.1195A>G p.Ile399Val	MAB_1134c	Probable membrane protein, MmpL
RGM145/SNPs.tab:MAB_1134c	2937	SNP	A	C	C:15 A:0	CDS	4/981	missense_variant c.10T>G p.Ser4Ala	MAB_1134c	Probable membrane protein, MmpL
RGM146/SNPs.tab:MAB_1134c	12	SNP	C	G	G:18 C:0	CDS	979/981	missense_variant c.2935G>C p.Ala979Pro	MAB_1134c	Probable membrane protein, MmpL
RGM146/SNPs.tab:MAB_1134c	1245	SNP	G	T	T:20 G:0	CDS	568/981	missense_variant c.1702C>A p.Leu568Ile	MAB_1134c	Probable membrane protein, MmpL
RGM146/SNPs.tab:MAB_1134c	1752	SNP	T	C	C:20 T:0	CDS	399/981	missense_variant c.1195A>G p.Ile399Val	MAB_1134c	Probable membrane protein, MmpL
RGM146/SNPs.tab:MAB_1134c	2937	SNP	A	C	C:14 A:0	CDS	4/981	missense_variant c.10T>G p.Ser4Ala	MAB_1134c	Probable membrane protein, MmpL
RGM147/SNPs.tab:MAB_1134c	12	SNP	C	G	G:18 C:0	CDS	979/981	missense_variant c.2935G>C p.Ala979Pro	MAB_1134c	Probable membrane protein, MmpL
RGM147/SNPs.tab:MAB_1134c	1245	SNP	G	T	T:20 G:0	CDS	568/981	missense_variant c.1702C>A p.Leu568Ile	MAB_1134c	Probable membrane protein, MmpL
RGM147/SNPs.tab:MAB_1134c	1752	SNP	T	C	C:20 T:0	CDS	399/981	missense_variant c.1195A>G p.Ile399Val	MAB_1134c	Probable membrane protein, MmpL
RGM147/SNPs.tab:MAB_1134c	2937	SNP	A	C	C:15 A:0	CDS	4/981	missense_variant c.10T>G p.Ser4Ala	MAB_1134c	Probable membrane protein, MmpL
RGM148/SNPs.tab:MAB_1134c	12	SNP	C	G	G:16 C:0	CDS	979/981	missense_variant c.2935G>C p.Ala979Pro	MAB_1134c	Probable membrane protein, MmpL
RGM148/SNPs.tab:MAB_1134c	1245	SNP	G	T	T:20 G:0	CDS	568/981	missense_variant c.1702C>A p.Leu568Ile	MAB_1134c	Probable membrane protein, MmpL
RGM148/SNPs.tab:MAB_1134c	1752	SNP	T	C	C:20 T:0	CDS	399/981	missense_variant c.1195A>G p.Ile399Val	MAB_1134c	Probable membrane protein, MmpL
RGM148/SNPs.tab:MAB_1134c	2937	SNP	A	C	C:10 A:0	CDS	4/981	missense_variant c.10T>G p.Ser4Ala	MAB_1134c	Probable membrane protein, MmpL
RGM150/SNPs.tab:MAB_1134c	12	SNP	C	G	G:17 C:0	CDS	979/981	missense_variant c.2935G>C p.Ala979Pro	MAB_1134c	Probable membrane protein, MmpL
RGM150/SNPs.tab:MAB_1134c	1245	SNP	G	T	T:20 G:0	CDS	568/981	missense_variant c.1702C>A p.Leu568Ile	MAB_1134c	Probable membrane protein, MmpL
RGM150/SNPs.tab:MAB_1134c	1752	SNP	T	C	C:20 T:0	CDS	399/981	missense_variant c.1195A>G p.Ile399Val	MAB_1134c	Probable membrane protein, MmpL
RGM150/SNPs.tab:MAB_1134c	2937	SNP	A	C	C:18 A:0	CDS	4/981	missense_variant c.10T>G p.Ser4Ala	MAB_1134c	Probable membrane protein, MmpL
RGM151/SNPs.tab:MAB_1134c	12	SNP	C	G	G:17 C:0	CDS	979/981	missense_variant c.2935G>C p.Ala979Pro	MAB_1134c	Probable membrane protein, MmpL
RGM151/SNPs.tab:MAB_1134c	1245	SNP	G	T	T:20 G:0	CDS	568/981	missense_variant c.1702C>A p.Leu568Ile	MAB_1134c	Probable membrane protein, MmpL
RGM151/SNPs.tab:MAB_1134c	2937	SNP	A	C	C:18 A:0	CDS	4/981	missense_variant c.10T>G p.Ser4Ala	MAB_1134c	Probable membrane protein, MmpL
RGM154/SNPs.tab:MAB_1134c	12	SNP	C	G	G:17 C:0	CDS	979/981	missense_variant c.2935G>C p.Ala979Pro	MAB_1134c	Probable membrane protein, MmpL
RGM154/SNPs.tab:MAB_1134c	1245	SNP	G	T	T:20 G:0	CDS	568/981	missense_variant c.1702C>A p.Leu568Ile	MAB_1134c	Probable membrane protein, MmpL
RGM154/SNPs.tab:MAB_1134c	1752	SNP	T	C	C:20 T:0	CDS	399/981	missense_variant c.1195A>G p.Ile399Val	MAB_1134c	Probable membrane protein, MmpL
RGM154/SNPs.tab:MAB_1134c	2937	SNP	A	C	C:15 A:0	CDS	4/981	missense_variant c.10T>G p.Ser4Ala	MAB_1134c	Probable membrane protein, MmpL
RGM155/SNPs.tab:MAB_1134c	12	SNP	C	G	G:18 C:0	CDS	979/981	missense_variant c.2935G>C p.Ala979Pro	MAB_1134c	Probable membrane protein, MmpL
RGM155/SNPs.tab:MAB_1134c	1245	SNP	G	T	T:20 G:0	CDS	568/981	missense_variant c.1702C>A p.Leu568Ile	MAB_1134c	Probable membrane protein, MmpL
RGM155/SNPs.tab:MAB_1134c	1752	SNP	T	C	C:20 T:0	CDS	399/981	missense_variant c.1195A>G p.Ile399Val	MAB_1134c	Probable membrane protein, MmpL
RGM155/SNPs.tab:MAB_1134c	2937	SNP	A	C	C:15 A:0	CDS	4/981	missense_variant c.10T>G p.Ser4Ala	MAB_1134c	Probable membrane protein, MmpL
RGM156/SNPs.tab:MAB_1134c	2248	SNP	C	T	T:20 C:0	CDS	233/981	missense_variant c.699G>A p.Met233Ile	MAB_1134c	Probable membrane protein, MmpL
RGM16/SNPs.tab:MAB_1134c	12	SNP	C	G	G:17 C:0	CDS	979/981	missense_variant c.2935G>C p.Ala979Pro	MAB_1134c	Probable membrane protein, MmpL
RGM16/SNPs.tab:MAB_1134c	1245	SNP	G	T	T:20 G:0	CDS	568/981	missense_variant c.1702C>A p.Leu568Ile	MAB_1134c	Probable membrane protein, MmpL
RGM16/SNPs.tab:MAB_1134c	1752	SNP	T	C	C:20 T:0	CDS	399/981	missense_variant c.1195A>G p.Ile399Val	MAB_1134c	Probable membrane protein, MmpL
RGM16/SNPs.tab:MAB_1134c	2937	SNP	A	C	C:15 A:0	CDS	4/981	missense_variant c.10T>G p.Ser4Ala	MAB_1134c	Probable membrane protein, MmpL
RGM160/SNPs.tab:MAB_1134c	12	SNP	C	G	G:17 C:0	CDS	979/981	missense_variant c.2935G>C p.Ala979Pro	MAB_1134c	Probable membrane protein, MmpL
RGM160/SNPs.tab:MAB_1134c	1245	SNP	G	T	T:20 G:0	CDS	568/981	missense_variant c.1702C>A p.Leu568Ile	MAB_1134c	Probable membrane protein, MmpL
RGM160/SNPs.tab:MAB_1134c	1752	SNP	T	C	C:20 T:0	CDS	399/981	missense_variant c.1195A>G p.Ile399Val	MAB_1134c	Probable membrane protein, MmpL
RGM160/SNPs.tab:MAB_1134c	2937	SNP	A	C	C:15 A:0	CDS	4/981	missense_variant c.10T>G p.Ser4Ala	MAB_1134c	Probable membrane protein, MmpL
RGM161/SNPs.tab:MAB_1134c	12	SNP	C	A	A:19 C:0	CDS	979/981	missense_variant c.2935G>T p.Ala979Ser	MAB_1134c	Probable membrane protein, MmpL
RGM161/SNPs.tab:MAB_1134c	2871	SNP	C	T	T:18 C:0	CDS	26/981	missense_variant c.76G>A p.Val26Ile	MAB_1134c	Probable membrane protein, MmpL
RGM161/SNPs.tab:MAB_1134c	2903	SNP	T	G	G:18 T:0	CDS	15/981	missense_variant c.44A>C p.Lys15Thr	MAB_1134c	Probable membrane protein, MmpL
RGM161/SNPs.tab:MAB_1134c	2937	SNP	A	C	C:15 A:0	CDS	4/981	missense_variant c.10T>G p.Ser4Ala	MAB_1134c	Probable membrane protein, MmpL
RGM162/SNPs.tab:MAB_1134c	12	SNP	C	G	G:17 C:0	CDS	979/981	missense_variant c.2935G>C p.Ala979Pro	MAB_1134c	Probable membrane protein, MmpL
RGM162/SNPs.tab:MAB_1134c	1245	SNP	G	T	T:20 G:0	CDS	568/981	missense_variant c.1702C>A p.Leu568Ile	MAB_1134c	Probable membrane protein, MmpL
RGM162/SNPs.tab:MAB_1134c	1752	SNP	T	C	C:20 T:0	CDS	399/981	missense_variant c.1195A>G p.Ile399Val	MAB_1134c	Probable membrane protein, MmpL
RGM162/SNPs.tab:MAB_1134c	2937	SNP	A	C	C:15 A:0	CDS	4/981	missense_variant c.10T>G p.Ser4Ala	MAB_1134c	Probable membrane protein, MmpL
RGM163/SNPs.tab:MAB_1134c	12	SNP	C	G	G:17 C:0	CDS	979/981	missense_variant c.2935G>C p.Ala979Pro	MAB_1134c	Probable membrane protein, MmpL
RGM163/SNPs.tab:MAB_1134c	1245	SNP	G	T	T:20 G:0	CDS	568/981	missense_variant c.1702C>A p.Leu568Ile	MAB_1134c	Probable membrane protein, MmpL
RGM163/SNPs.tab:MAB_1134c	2673	SNP	G	A	A:20 G:0	CDS	92/981	missense_variant c.274C>T p.Pro92Ser	MAB_1134c	Probable membrane protein, MmpL
RGM163/SNPs.tab:MAB_1134c	2937	SNP	A	C	C:15 A:0	CDS	4/981	missense_variant c.10T>G p.Ser4Ala	MAB_1134c	Probable membrane protein, MmpL
RGM164/SNPs.tab:MAB_1134c	12	SNP	C	G	G:18 C:0	CDS	979/981	missense_variant c.2935G>C p.Ala979Pro	MAB_1134c	Probable membrane protein, MmpL
RGM164/SNPs.tab:MAB_1134c	2871	SNP	C	T	T:20 C:0	CDS	26/981	missense_variant c.76G>A p.Val26Ile	MAB_1134c	Probable membrane protein, MmpL
RGM164/SNPs.tab:MAB_1134c	2903	SNP	T	G	G:18 T:0	CDS	15/981	missense_variant c.44A>C p.Lys15Thr	MAB_1134c	Probable membrane protein, MmpL
RGM164/SNPs.tab:MAB_1134c	2937	SNP	A	C	C:16 A:0	CDS	4/981	missense_variant c.10T>G p.Ser4Ala	MAB_1134c	Probable membrane protein, MmpL
RGM165/SNPs.tab:MAB_1134c	12	SNP	C	G	G:17 C:0	CDS	979/981	missense_variant c.2935G>C p.Ala979Pro	MAB_1134c	Probable membrane protein, MmpL
RGM165/SNPs.tab:MAB_1134c	1245	SNP	G	T	T:20 G:0	CDS	568/981	missense_variant c.1702C>A p.Leu568Ile	MAB_1134c	Probable membrane protein, MmpL
RGM165/SNPs.tab:MAB_1134c	2937	SNP	A	C	C:15 A:0	CDS	4/981	missense_variant c.10T>G p.Ser4Ala	MAB_1134c	Probable membrane protein, MmpL
RGM166/SNPs.tab:MAB_1134c	2871	SNP	C	T	T:20 C:0	CDS	26/981	missense_variant c.76G>A p.Val26Ile	MAB_1134c	Probable membrane protein, MmpL
RGM166/SNPs.tab:MAB_1134c	2903	SNP	T	G	G:18 T:0	CDS	15/981	missense_variant c.44A>C p.Lys15Thr	MAB_1134c	Probable membrane protein, MmpL
RGM166/SNPs.tab:MAB_1134c	2937	SNP	A	C	C:15 A:0	CDS	4/981	missense_variant c.10T>G p.Ser4Ala	MAB_1134c	Probable membrane protein, MmpL
RGM167/SNPs.tab:MAB_1134c	12	SNP	C	G	G:17 C:0	CDS	979/981	missense_variant c.2935G>C p.Ala979Pro	MAB_1134c	Probable membrane protein, MmpL
RGM167/SNPs.tab:MAB_1134c	1245	SNP	G	T	T:20 G:0	CDS	568/981	missense_variant c.1702C>A p.Leu568Ile	MAB_1134c	Probable membrane protein, MmpL
RGM167/SNPs.tab:MAB_1134c	1752	SNP	T	C	C:20 T:0	CDS	399/981	missense_variant c.1195A>G p.Ile399Val	MAB_1134c	Probable membrane protein, MmpL
RGM167/SNPs.tab:MAB_1134c	2937	SNP	A	C	C:15 A:0	CDS	4/981	missense_variant c.10T>G p.Ser4Ala	MAB_1134c	Probable membrane protein, MmpL
RGM17/SNPs.tab:MAB_1134c	12	SNP	C	G	G:18 C:0	CDS	979/981	missense_variant c.2935G>C p.Ala979Pro	MAB_1134c	Probable membrane protein, MmpL
RGM17/SNPs.tab:MAB_1134c	1245	SNP	G	T	T:20 G:0	CDS	568/981	missense_variant c.1702C>A p.Leu568Ile	MAB_1134c	Probable membrane protein, MmpL
RGM17/SNPs.tab:MAB_1134c	1752	SNP	T	C	C:20 T:0	CDS	399/981	missense_variant c.1195A>G p.Ile399Val	MAB_1134c	Probable membrane protein, MmpL
RGM17/SNPs.tab:MAB_1134c	2937	SNP	A	C	C:15 A:0	CDS	4/981	missense_variant c.10T>G p.Ser4Ala	MAB_1134c	Probable membrane protein, MmpL
RGM171/SNPs.tab:MAB_1134c	12	SNP	C	G	G:17 C:0	CDS	979/981	missense_variant c.2935G>C p.Ala979Pro	MAB_1134c	Probable membrane protein, MmpL
RGM171/SNPs.tab:MAB_1134c	1245	SNP	G	T	T:20 G:0	CDS	568/981	missense_variant c.1702C>A p.Leu568Ile	MAB_1134c	Probable membrane protein, MmpL
RGM171/SNPs.tab:MAB_1134c	1752	SNP	T	C	C:20 T:0	CDS	399/981	missense_variant c.1195A>G p.Ile399Val	MAB_1134c	Probable membrane protein, MmpL
RGM171/SNPs.tab:MAB_1134c	2937	SNP	A	C	C:15 A:0	CDS	4/981	missense_variant c.10T>G p.Ser4Ala	MAB_1134c	Probable membrane protein, MmpL
RGM172/SNPs.tab:MAB_1134c	12	SNP	C	G	G:17 C:0	CDS	979/981	missense_variant c.2935G>C p.Ala979Pro	MAB_1134c	Probable membrane protein, MmpL
RGM172/SNPs.tab:MAB_1134c	1245	SNP	G	T	T:20 G:0	CDS	568/981	missense_variant c.1702C>A p.Leu568Ile	MAB_1134c	Probable membrane protein, MmpL
RGM172/SNPs.tab:MAB_1134c	1752	SNP	T	C	C:20 T:0	CDS	399/981	missense_variant c.1195A>G p.Ile399Val	MAB_1134c	Probable membrane protein, MmpL
RGM172/SNPs.tab:MAB_1134c	2937	SNP	A	C	C:15 A:0	CDS	4/981	missense_variant c.10T>G p.Ser4Ala	MAB_1134c	Probable membrane protein, MmpL
RGM173/SNPs.tab:MAB_1134c	12	SNP	C	A	A:18 C:0	CDS	979/981	missense_variant c.2935G>T p.Ala979Ser	MAB_1134c	Probable membrane protein, MmpL
RGM173/SNPs.tab:MAB_1134c	2871	SNP	C	T	T:19 C:0	CDS	26/981	missense_variant c.76G>A p.Val26Ile	MAB_1134c	Probable membrane protein, MmpL
RGM173/SNPs.tab:MAB_1134c	2903	SNP	T	G	G:18 T:0	CDS	15/981	missense_variant c.44A>C p.Lys15Thr	MAB_1134c	Probable membrane protein, MmpL
RGM173/SNPs.tab:MAB_1134c	2937	SNP	A	C	C:16 A:0	CDS	4/981	missense_variant c.10T>G p.Ser4Ala	MAB_1134c	Probable membrane protein, MmpL
RGM174/SNPs.tab:MAB_1134c	12	SNP	C	G	G:16 C:0	CDS	979/981	missense_variant c.2935G>C p.Ala979Pro	MAB_1134c	Probable membrane protein, MmpL
RGM174/SNPs.tab:MAB_1134c	1245	SNP	G	T	T:20 G:0	CDS	568/981	missense_variant c.1702C>A p.Leu568Ile	MAB_1134c	Probable membrane protein, MmpL
RGM174/SNPs.tab:MAB_1134c	1752	SNP	T	C	C:20 T:0	CDS	399/981	missense_variant c.1195A>G p.Ile399Val	MAB_1134c	Probable membrane protein, MmpL
RGM174/SNPs.tab:MAB_1134c	2937	SNP	A	C	C:18 A:0	CDS	4/981	missense_variant c.10T>G p.Ser4Ala	MAB_1134c	Probable membrane protein, MmpL
RGM175/SNPs.tab:MAB_1134c	12	SNP	C	G	G:17 C:0	CDS	979/981	missense_variant c.2935G>C p.Ala979Pro	MAB_1134c	Probable membrane protein, MmpL
RGM175/SNPs.tab:MAB_1134c	1245	SNP	G	T	T:20 G:0	CDS	568/981	missense_variant c.1702C>A p.Leu568Ile	MAB_1134c	Probable membrane protein, MmpL
RGM175/SNPs.tab:MAB_1134c	1752	SNP	T	C	C:20 T:0	CDS	399/981	missense_variant c.1195A>G p.Ile399Val	MAB_1134c	Probable membrane protein, MmpL
RGM175/SNPs.tab:MAB_1134c	2937	SNP	A	C	C:15 A:0	CDS	4/981	missense_variant c.10T>G p.Ser4Ala	MAB_1134c	Probable membrane protein, MmpL
RGM178/SNPs.tab:MAB_1134c	12	SNP	C	G	G:17 C:0	CDS	979/981	missense_variant c.2935G>C p.Ala979Pro	MAB_1134c	Probable membrane protein, MmpL
RGM178/SNPs.tab:MAB_1134c	1245	SNP	G	T	T:20 G:0	CDS	568/981	missense_variant c.1702C>A p.Leu568Ile	MAB_1134c	Probable membrane protein, MmpL
RGM178/SNPs.tab:MAB_1134c	1752	SNP	T	C	C:20 T:0	CDS	399/981	missense_variant c.1195A>G p.Ile399Val	MAB_1134c	Probable membrane protein, MmpL
RGM178/SNPs.tab:MAB_1134c	2937	SNP	A	C	C:15 A:0	CDS	4/981	missense_variant c.10T>G p.Ser4Ala	MAB_1134c	Probable membrane protein, MmpL
RGM179/SNPs.tab:MAB_1134c	12	SNP	C	G	G:17 C:0	CDS	979/981	missense_variant c.2935G>C p.Ala979Pro	MAB_1134c	Probable membrane protein, MmpL
RGM179/SNPs.tab:MAB_1134c	1245	SNP	G	T	T:20 G:0	CDS	568/981	missense_variant c.1702C>A p.Leu568Ile	MAB_1134c	Probable membrane protein, MmpL
RGM179/SNPs.tab:MAB_1134c	1752	SNP	T	C	C:20 T:0	CDS	399/981	missense_variant c.1195A>G p.Ile399Val	MAB_1134c	Probable membrane protein, MmpL
RGM179/SNPs.tab:MAB_1134c	2937	SNP	A	C	C:18 A:0	CDS	4/981	missense_variant c.10T>G p.Ser4Ala	MAB_1134c	Probable membrane protein, MmpL
RGM18/SNPs.tab:MAB_1134c	12	SNP	C	G	G:17 C:0	CDS	979/981	missense_variant c.2935G>C p.Ala979Pro	MAB_1134c	Probable membrane protein, MmpL
RGM18/SNPs.tab:MAB_1134c	1245	SNP	G	T	T:20 G:0	CDS	568/981	missense_variant c.1702C>A p.Leu568Ile	MAB_1134c	Probable membrane protein, MmpL
RGM18/SNPs.tab:MAB_1134c	1752	SNP	T	C	C:20 T:0	CDS	399/981	missense_variant c.1195A>G p.Ile399Val	MAB_1134c	Probable membrane protein, MmpL
RGM18/SNPs.tab:MAB_1134c	2937	SNP	A	C	C:15 A:0	CDS	4/981	missense_variant c.10T>G p.Ser4Ala	MAB_1134c	Probable membrane protein, MmpL
RGM180/SNPs.tab:MAB_1134c	12	SNP	C	G	G:17 C:0	CDS	979/981	missense_variant c.2935G>C p.Ala979Pro	MAB_1134c	Probable membrane protein, MmpL
RGM180/SNPs.tab:MAB_1134c	1245	SNP	G	T	T:20 G:0	CDS	568/981	missense_variant c.1702C>A p.Leu568Ile	MAB_1134c	Probable membrane protein, MmpL
RGM180/SNPs.tab:MAB_1134c	1752	SNP	T	C	C:20 T:0	CDS	399/981	missense_variant c.1195A>G p.Ile399Val	MAB_1134c	Probable membrane protein, MmpL
RGM180/SNPs.tab:MAB_1134c	2937	SNP	A	C	C:15 A:0	CDS	4/981	missense_variant c.10T>G p.Ser4Ala	MAB_1134c	Probable membrane protein, MmpL
RGM184/SNPs.tab:MAB_1134c	12	SNP	C	G	G:17 C:0	CDS	979/981	missense_variant c.2935G>C p.Ala979Pro	MAB_1134c	Probable membrane protein, MmpL
RGM184/SNPs.tab:MAB_1134c	1245	SNP	G	T	T:20 G:0	CDS	568/981	missense_variant c.1702C>A p.Leu568Ile	MAB_1134c	Probable membrane protein, MmpL
RGM184/SNPs.tab:MAB_1134c	1752	SNP	T	C	C:20 T:0	CDS	399/981	missense_variant c.1195A>G p.Ile399Val	MAB_1134c	Probable membrane protein, MmpL
RGM184/SNPs.tab:MAB_1134c	2937	SNP	A	C	C:15 A:0	CDS	4/981	missense_variant c.10T>G p.Ser4Ala	MAB_1134c	Probable membrane protein, MmpL
RGM185/SNPs.tab:MAB_1134c	12	SNP	C	G	G:17 C:0	CDS	979/981	missense_variant c.2935G>C p.Ala979Pro	MAB_1134c	Probable membrane protein, MmpL
RGM185/SNPs.tab:MAB_1134c	1245	SNP	G	T	T:20 G:0	CDS	568/981	missense_variant c.1702C>A p.Leu568Ile	MAB_1134c	Probable membrane protein, MmpL
RGM185/SNPs.tab:MAB_1134c	1752	SNP	T	C	C:20 T:0	CDS	399/981	missense_variant c.1195A>G p.Ile399Val	MAB_1134c	Probable membrane protein, MmpL
RGM185/SNPs.tab:MAB_1134c	2937	SNP	A	C	C:15 A:0	CDS	4/981	missense_variant c.10T>G p.Ser4Ala	MAB_1134c	Probable membrane protein, MmpL
RGM187/SNPs.tab:MAB_1134c	12	SNP	C	G	G:18 C:0	CDS	979/981	missense_variant c.2935G>C p.Ala979Pro	MAB_1134c	Probable membrane protein, MmpL
RGM187/SNPs.tab:MAB_1134c	1245	SNP	G	T	T:20 G:0	CDS	568/981	missense_variant c.1702C>A p.Leu568Ile	MAB_1134c	Probable membrane protein, MmpL
RGM187/SNPs.tab:MAB_1134c	1752	SNP	T	C	C:20 T:0	CDS	399/981	missense_variant c.1195A>G p.Ile399Val	MAB_1134c	Probable membrane protein, MmpL
RGM187/SNPs.tab:MAB_1134c	2937	SNP	A	C	C:15 A:0	CDS	4/981	missense_variant c.10T>G p.Ser4Ala	MAB_1134c	Probable membrane protein, MmpL
RGM188/SNPs.tab:MAB_1134c	12	SNP	C	G	G:17 C:0	CDS	979/981	missense_variant c.2935G>C p.Ala979Pro	MAB_1134c	Probable membrane protein, MmpL
RGM188/SNPs.tab:MAB_1134c	1245	SNP	G	T	T:20 G:0	CDS	568/981	missense_variant c.1702C>A p.Leu568Ile	MAB_1134c	Probable membrane protein, MmpL
RGM188/SNPs.tab:MAB_1134c	2937	SNP	A	C	C:15 A:0	CDS	4/981	missense_variant c.10T>G p.Ser4Ala	MAB_1134c	Probable membrane protein, MmpL
RGM189/SNPs.tab:MAB_1134c	12	SNP	C	G	G:17 C:0	CDS	979/981	missense_variant c.2935G>C p.Ala979Pro	MAB_1134c	Probable membrane protein, MmpL
RGM189/SNPs.tab:MAB_1134c	1245	SNP	G	T	T:20 G:0	CDS	568/981	missense_variant c.1702C>A p.Leu568Ile	MAB_1134c	Probable membrane protein, MmpL
RGM189/SNPs.tab:MAB_1134c	1752	SNP	T	C	C:20 T:0	CDS	399/981	missense_variant c.1195A>G p.Ile399Val	MAB_1134c	Probable membrane protein, MmpL
RGM189/SNPs.tab:MAB_1134c	2937	SNP	A	C	C:15 A:0	CDS	4/981	missense_variant c.10T>G p.Ser4Ala	MAB_1134c	Probable membrane protein, MmpL
RGM19/SNPs.tab:MAB_1134c	12	SNP	C	G	G:17 C:0	CDS	979/981	missense_variant c.2935G>C p.Ala979Pro	MAB_1134c	Probable membrane protein, MmpL
RGM19/SNPs.tab:MAB_1134c	1245	SNP	G	T	T:20 G:0	CDS	568/981	missense_variant c.1702C>A p.Leu568Ile	MAB_1134c	Probable membrane protein, MmpL
RGM19/SNPs.tab:MAB_1134c	1752	SNP	T	C	C:20 T:0	CDS	399/981	missense_variant c.1195A>G p.Ile399Val	MAB_1134c	Probable membrane protein, MmpL
RGM19/SNPs.tab:MAB_1134c	2937	SNP	A	C	C:15 A:0	CDS	4/981	missense_variant c.10T>G p.Ser4Ala	MAB_1134c	Probable membrane protein, MmpL
RGM190/SNPs.tab:MAB_1134c	12	SNP	C	G	G:17 C:0	CDS	979/981	missense_variant c.2935G>C p.Ala979Pro	MAB_1134c	Probable membrane protein, MmpL
RGM190/SNPs.tab:MAB_1134c	1245	SNP	G	T	T:20 G:0	CDS	568/981	missense_variant c.1702C>A p.Leu568Ile	MAB_1134c	Probable membrane protein, MmpL
RGM190/SNPs.tab:MAB_1134c	1752	SNP	T	C	C:20 T:0	CDS	399/981	missense_variant c.1195A>G p.Ile399Val	MAB_1134c	Probable membrane protein, MmpL
RGM190/SNPs.tab:MAB_1134c	2937	SNP	A	C	C:15 A:0	CDS	4/981	missense_variant c.10T>G p.Ser4Ala	MAB_1134c	Probable membrane protein, MmpL
RGM191/SNPs.tab:MAB_1134c	12	SNP	C	G	G:17 C:0	CDS	979/981	missense_variant c.2935G>C p.Ala979Pro	MAB_1134c	Probable membrane protein, MmpL
RGM191/SNPs.tab:MAB_1134c	1245	SNP	G	T	T:20 G:0	CDS	568/981	missense_variant c.1702C>A p.Leu568Ile	MAB_1134c	Probable membrane protein, MmpL
RGM191/SNPs.tab:MAB_1134c	1752	SNP	T	C	C:20 T:0	CDS	399/981	missense_variant c.1195A>G p.Ile399Val	MAB_1134c	Probable membrane protein, MmpL
RGM191/SNPs.tab:MAB_1134c	2937	SNP	A	C	C:15 A:0	CDS	4/981	missense_variant c.10T>G p.Ser4Ala	MAB_1134c	Probable membrane protein, MmpL
RGM192/SNPs.tab:MAB_1134c	12	SNP	C	G	G:12 C:0	CDS	979/981	missense_variant c.2935G>C p.Ala979Pro	MAB_1134c	Probable membrane protein, MmpL
RGM192/SNPs.tab:MAB_1134c	1245	SNP	G	T	T:20 G:0	CDS	568/981	missense_variant c.1702C>A p.Leu568Ile	MAB_1134c	Probable membrane protein, MmpL
RGM192/SNPs.tab:MAB_1134c	1752	SNP	T	C	C:13 T:0	CDS	399/981	missense_variant c.1195A>G p.Ile399Val	MAB_1134c	Probable membrane protein, MmpL
RGM192/SNPs.tab:MAB_1134c	2937	SNP	A	C	C:15 A:0	CDS	4/981	missense_variant c.10T>G p.Ser4Ala	MAB_1134c	Probable membrane protein, MmpL
RGM193/SNPs.tab:MAB_1134c	12	SNP	C	G	G:17 C:0	CDS	979/981	missense_variant c.2935G>C p.Ala979Pro	MAB_1134c	Probable membrane protein, MmpL
RGM193/SNPs.tab:MAB_1134c	1245	SNP	G	T	T:20 G:0	CDS	568/981	missense_variant c.1702C>A p.Leu568Ile	MAB_1134c	Probable membrane protein, MmpL
RGM193/SNPs.tab:MAB_1134c	1752	SNP	T	C	C:20 T:0	CDS	399/981	missense_variant c.1195A>G p.Ile399Val	MAB_1134c	Probable membrane protein, MmpL
RGM193/SNPs.tab:MAB_1134c	2937	SNP	A	C	C:15 A:0	CDS	4/981	missense_variant c.10T>G p.Ser4Ala	MAB_1134c	Probable membrane protein, MmpL
RGM194/SNPs.tab:MAB_1134c	12	SNP	C	G	G:17 C:0	CDS	979/981	missense_variant c.2935G>C p.Ala979Pro	MAB_1134c	Probable membrane protein, MmpL
RGM194/SNPs.tab:MAB_1134c	1245	SNP	G	T	T:20 G:0	CDS	568/981	missense_variant c.1702C>A p.Leu568Ile	MAB_1134c	Probable membrane protein, MmpL
RGM194/SNPs.tab:MAB_1134c	1752	SNP	T	C	C:20 T:0	CDS	399/981	missense_variant c.1195A>G p.Ile399Val	MAB_1134c	Probable membrane protein, MmpL
RGM194/SNPs.tab:MAB_1134c	2937	SNP	A	C	C:15 A:0	CDS	4/981	missense_variant c.10T>G p.Ser4Ala	MAB_1134c	Probable membrane protein, MmpL
RGM195/SNPs.tab:MAB_1134c	12	SNP	C	G	G:17 C:0	CDS	979/981	missense_variant c.2935G>C p.Ala979Pro	MAB_1134c	Probable membrane protein, MmpL
RGM195/SNPs.tab:MAB_1134c	1245	SNP	G	T	T:20 G:0	CDS	568/981	missense_variant c.1702C>A p.Leu568Ile	MAB_1134c	Probable membrane protein, MmpL
RGM195/SNPs.tab:MAB_1134c	1752	SNP	T	C	C:20 T:0	CDS	399/981	missense_variant c.1195A>G p.Ile399Val	MAB_1134c	Probable membrane protein, MmpL
RGM195/SNPs.tab:MAB_1134c	2937	SNP	A	C	C:15 A:0	CDS	4/981	missense_variant c.10T>G p.Ser4Ala	MAB_1134c	Probable membrane protein, MmpL
RGM2/SNPs.tab:MAB_1134c	2924	SNP	C	G	G:17 C:0	CDS	8/981	missense_variant c.23G>C p.Gly8Ala	MAB_1134c	Probable membrane protein, MmpL
RGM200/SNPs.tab:MAB_1134c	2871	SNP	C	T	T:21 C:0	CDS	26/981	missense_variant c.76G>A p.Val26Ile	MAB_1134c	Probable membrane protein, MmpL
RGM200/SNPs.tab:MAB_1134c	2903	SNP	T	G	G:19 T:0	CDS	15/981	missense_variant c.44A>C p.Lys15Thr	MAB_1134c	Probable membrane protein, MmpL
RGM200/SNPs.tab:MAB_1134c	2937	SNP	A	C	C:15 A:0	CDS	4/981	missense_variant c.10T>G p.Ser4Ala	MAB_1134c	Probable membrane protein, MmpL
RGM201/SNPs.tab:MAB_1134c	12	SNP	C	G	G:17 C:0	CDS	979/981	missense_variant c.2935G>C p.Ala979Pro	MAB_1134c	Probable membrane protein, MmpL
RGM201/SNPs.tab:MAB_1134c	1245	SNP	G	T	T:20 G:0	CDS	568/981	missense_variant c.1702C>A p.Leu568Ile	MAB_1134c	Probable membrane protein, MmpL
RGM201/SNPs.tab:MAB_1134c	1752	SNP	T	C	C:20 T:0	CDS	399/981	missense_variant c.1195A>G p.Ile399Val	MAB_1134c	Probable membrane protein, MmpL
RGM201/SNPs.tab:MAB_1134c	2937	SNP	A	C	C:15 A:0	CDS	4/981	missense_variant c.10T>G p.Ser4Ala	MAB_1134c	Probable membrane protein, MmpL
RGM202/SNPs.tab:MAB_1134c	12	SNP	C	G	G:17 C:0	CDS	979/981	missense_variant c.2935G>C p.Ala979Pro	MAB_1134c	Probable membrane protein, MmpL
RGM202/SNPs.tab:MAB_1134c	1245	SNP	G	T	T:20 G:0	CDS	568/981	missense_variant c.1702C>A p.Leu568Ile	MAB_1134c	Probable membrane protein, MmpL
RGM202/SNPs.tab:MAB_1134c	2937	SNP	A	C	C:18 A:0	CDS	4/981	missense_variant c.10T>G p.Ser4Ala	MAB_1134c	Probable membrane protein, MmpL
RGM203/SNPs.tab:MAB_1134c	12	SNP	C	G	G:17 C:0	CDS	979/981	missense_variant c.2935G>C p.Ala979Pro	MAB_1134c	Probable membrane protein, MmpL
RGM203/SNPs.tab:MAB_1134c	1245	SNP	G	T	T:20 G:0	CDS	568/981	missense_variant c.1702C>A p.Leu568Ile	MAB_1134c	Probable membrane protein, MmpL
RGM203/SNPs.tab:MAB_1134c	1752	SNP	T	C	C:20 T:0	CDS	399/981	missense_variant c.1195A>G p.Ile399Val	MAB_1134c	Probable membrane protein, MmpL
RGM206/SNPs.tab:MAB_1134c	2871	SNP	C	T	T:20 C:0	CDS	26/981	missense_variant c.76G>A p.Val26Ile	MAB_1134c	Probable membrane protein, MmpL
RGM206/SNPs.tab:MAB_1134c	2903	SNP	T	G	G:20 T:0	CDS	15/981	missense_variant c.44A>C p.Lys15Thr	MAB_1134c	Probable membrane protein, MmpL
RGM206/SNPs.tab:MAB_1134c	2937	SNP	A	C	C:18 A:0	CDS	4/981	missense_variant c.10T>G p.Ser4Ala	MAB_1134c	Probable membrane protein, MmpL
RGM208/SNPs.tab:MAB_1134c	12	SNP	C	G	G:17 C:0	CDS	979/981	missense_variant c.2935G>C p.Ala979Pro	MAB_1134c	Probable membrane protein, MmpL
RGM208/SNPs.tab:MAB_1134c	1245	SNP	G	T	T:20 G:0	CDS	568/981	missense_variant c.1702C>A p.Leu568Ile	MAB_1134c	Probable membrane protein, MmpL
RGM208/SNPs.tab:MAB_1134c	2937	SNP	A	C	C:18 A:0	CDS	4/981	missense_variant c.10T>G p.Ser4Ala	MAB_1134c	Probable membrane protein, MmpL
RGM209/SNPs.tab:MAB_1134c	12	SNP	C	G	G:17 C:0	CDS	979/981	missense_variant c.2935G>C p.Ala979Pro	MAB_1134c	Probable membrane protein, MmpL
RGM209/SNPs.tab:MAB_1134c	1245	SNP	G	T	T:20 G:0	CDS	568/981	missense_variant c.1702C>A p.Leu568Ile	MAB_1134c	Probable membrane protein, MmpL
RGM209/SNPs.tab:MAB_1134c	1752	SNP	T	C	C:20 T:0	CDS	399/981	missense_variant c.1195A>G p.Ile399Val	MAB_1134c	Probable membrane protein, MmpL
RGM209/SNPs.tab:MAB_1134c	2937	SNP	A	C	C:15 A:0	CDS	4/981	missense_variant c.10T>G p.Ser4Ala	MAB_1134c	Probable membrane protein, MmpL
RGM21/SNPs.tab:MAB_1134c	12	SNP	C	G	G:17 C:0	CDS	979/981	missense_variant c.2935G>C p.Ala979Pro	MAB_1134c	Probable membrane protein, MmpL
RGM21/SNPs.tab:MAB_1134c	1245	SNP	G	T	T:20 G:0	CDS	568/981	missense_variant c.1702C>A p.Leu568Ile	MAB_1134c	Probable membrane protein, MmpL
RGM21/SNPs.tab:MAB_1134c	2937	SNP	A	C	C:15 A:0	CDS	4/981	missense_variant c.10T>G p.Ser4Ala	MAB_1134c	Probable membrane protein, MmpL
RGM211/SNPs.tab:MAB_1134c	12	SNP	C	G	G:17 C:0	CDS	979/981	missense_variant c.2935G>C p.Ala979Pro	MAB_1134c	Probable membrane protein, MmpL
RGM211/SNPs.tab:MAB_1134c	1245	SNP	G	T	T:20 G:0	CDS	568/981	missense_variant c.1702C>A p.Leu568Ile	MAB_1134c	Probable membrane protein, MmpL
RGM211/SNPs.tab:MAB_1134c	1752	SNP	T	C	C:20 T:0	CDS	399/981	missense_variant c.1195A>G p.Ile399Val	MAB_1134c	Probable membrane protein, MmpL
RGM211/SNPs.tab:MAB_1134c	2937	SNP	A	C	C:15 A:0	CDS	4/981	missense_variant c.10T>G p.Ser4Ala	MAB_1134c	Probable membrane protein, MmpL
RGM213/SNPs.tab:MAB_1134c	12	SNP	C	G	G:17 C:0	CDS	979/981	missense_variant c.2935G>C p.Ala979Pro	MAB_1134c	Probable membrane protein, MmpL
RGM213/SNPs.tab:MAB_1134c	1245	SNP	G	T	T:20 G:0	CDS	568/981	missense_variant c.1702C>A p.Leu568Ile	MAB_1134c	Probable membrane protein, MmpL
RGM213/SNPs.tab:MAB_1134c	1752	SNP	T	C	C:20 T:0	CDS	399/981	missense_variant c.1195A>G p.Ile399Val	MAB_1134c	Probable membrane protein, MmpL
RGM213/SNPs.tab:MAB_1134c	2937	SNP	A	C	C:15 A:0	CDS	4/981	missense_variant c.10T>G p.Ser4Ala	MAB_1134c	Probable membrane protein, MmpL
RGM216/SNPs.tab:MAB_1134c	12	SNP	C	G	G:18 C:0	CDS	979/981	missense_variant c.2935G>C p.Ala979Pro	MAB_1134c	Probable membrane protein, MmpL
RGM216/SNPs.tab:MAB_1134c	1245	SNP	G	T	T:20 G:0	CDS	568/981	missense_variant c.1702C>A p.Leu568Ile	MAB_1134c	Probable membrane protein, MmpL
RGM216/SNPs.tab:MAB_1134c	2937	SNP	A	C	C:15 A:0	CDS	4/981	missense_variant c.10T>G p.Ser4Ala	MAB_1134c	Probable membrane protein, MmpL
RGM217/SNPs.tab:MAB_1134c	2871	SNP	C	T	T:21 C:0	CDS	26/981	missense_variant c.76G>A p.Val26Ile	MAB_1134c	Probable membrane protein, MmpL
RGM217/SNPs.tab:MAB_1134c	2903	SNP	T	G	G:18 T:0	CDS	15/981	missense_variant c.44A>C p.Lys15Thr	MAB_1134c	Probable membrane protein, MmpL
RGM217/SNPs.tab:MAB_1134c	2937	SNP	A	C	C:15 A:0	CDS	4/981	missense_variant c.10T>G p.Ser4Ala	MAB_1134c	Probable membrane protein, MmpL
RGM218/SNPs.tab:MAB_1134c	12	SNP	C	A	A:18 C:0	CDS	979/981	missense_variant c.2935G>T p.Ala979Ser	MAB_1134c	Probable membrane protein, MmpL
RGM218/SNPs.tab:MAB_1134c	2871	SNP	C	T	T:18 C:0	CDS	26/981	missense_variant c.76G>A p.Val26Ile	MAB_1134c	Probable membrane protein, MmpL
RGM218/SNPs.tab:MAB_1134c	2903	SNP	T	G	G:17 T:0	CDS	15/981	missense_variant c.44A>C p.Lys15Thr	MAB_1134c	Probable membrane protein, MmpL
RGM218/SNPs.tab:MAB_1134c	2937	SNP	A	C	C:15 A:0	CDS	4/981	missense_variant c.10T>G p.Ser4Ala	MAB_1134c	Probable membrane protein, MmpL
RGM219/SNPs.tab:MAB_1134c	12	SNP	C	G	G:17 C:0	CDS	979/981	missense_variant c.2935G>C p.Ala979Pro	MAB_1134c	Probable membrane protein, MmpL
RGM219/SNPs.tab:MAB_1134c	1245	SNP	G	T	T:20 G:0	CDS	568/981	missense_variant c.1702C>A p.Leu568Ile	MAB_1134c	Probable membrane protein, MmpL
RGM219/SNPs.tab:MAB_1134c	2937	SNP	A	C	C:18 A:0	CDS	4/981	missense_variant c.10T>G p.Ser4Ala	MAB_1134c	Probable membrane protein, MmpL
RGM22/SNPs.tab:MAB_1134c	12	SNP	C	G	G:18 C:0	CDS	979/981	missense_variant c.2935G>C p.Ala979Pro	MAB_1134c	Probable membrane protein, MmpL
RGM22/SNPs.tab:MAB_1134c	1245	SNP	G	T	T:20 G:0	CDS	568/981	missense_variant c.1702C>A p.Leu568Ile	MAB_1134c	Probable membrane protein, MmpL
RGM22/SNPs.tab:MAB_1134c	1752	SNP	T	C	C:20 T:0	CDS	399/981	missense_variant c.1195A>G p.Ile399Val	MAB_1134c	Probable membrane protein, MmpL
RGM22/SNPs.tab:MAB_1134c	2937	SNP	A	C	C:14 A:0	CDS	4/981	missense_variant c.10T>G p.Ser4Ala	MAB_1134c	Probable membrane protein, MmpL
RGM220/SNPs.tab:MAB_1134c	2871	SNP	C	T	T:20 C:0	CDS	26/981	missense_variant c.76G>A p.Val26Ile	MAB_1134c	Probable membrane protein, MmpL
RGM220/SNPs.tab:MAB_1134c	2903	SNP	T	G	G:20 T:0	CDS	15/981	missense_variant c.44A>C p.Lys15Thr	MAB_1134c	Probable membrane protein, MmpL
RGM220/SNPs.tab:MAB_1134c	2937	SNP	A	C	C:18 A:0	CDS	4/981	missense_variant c.10T>G p.Ser4Ala	MAB_1134c	Probable membrane protein, MmpL
RGM221/SNPs.tab:MAB_1134c	12	SNP	C	G	G:17 C:0	CDS	979/981	missense_variant c.2935G>C p.Ala979Pro	MAB_1134c	Probable membrane protein, MmpL
RGM221/SNPs.tab:MAB_1134c	1245	SNP	G	T	T:20 G:0	CDS	568/981	missense_variant c.1702C>A p.Leu568Ile	MAB_1134c	Probable membrane protein, MmpL
RGM221/SNPs.tab:MAB_1134c	1752	SNP	T	C	C:20 T:0	CDS	399/981	missense_variant c.1195A>G p.Ile399Val	MAB_1134c	Probable membrane protein, MmpL
RGM221/SNPs.tab:MAB_1134c	2937	SNP	A	C	C:15 A:0	CDS	4/981	missense_variant c.10T>G p.Ser4Ala	MAB_1134c	Probable membrane protein, MmpL
RGM222/SNPs.tab:MAB_1134c	12	SNP	C	G	G:17 C:0	CDS	979/981	missense_variant c.2935G>C p.Ala979Pro	MAB_1134c	Probable membrane protein, MmpL
RGM222/SNPs.tab:MAB_1134c	1245	SNP	G	T	T:20 G:0	CDS	568/981	missense_variant c.1702C>A p.Leu568Ile	MAB_1134c	Probable membrane protein, MmpL
RGM222/SNPs.tab:MAB_1134c	1752	SNP	T	C	C:20 T:0	CDS	399/981	missense_variant c.1195A>G p.Ile399Val	MAB_1134c	Probable membrane protein, MmpL
RGM222/SNPs.tab:MAB_1134c	2937	SNP	A	C	C:15 A:0	CDS	4/981	missense_variant c.10T>G p.Ser4Ala	MAB_1134c	Probable membrane protein, MmpL
RGM223/SNPs.tab:MAB_1134c	12	SNP	C	G	G:17 C:0	CDS	979/981	missense_variant c.2935G>C p.Ala979Pro	MAB_1134c	Probable membrane protein, MmpL
RGM223/SNPs.tab:MAB_1134c	1245	SNP	G	T	T:20 G:0	CDS	568/981	missense_variant c.1702C>A p.Leu568Ile	MAB_1134c	Probable membrane protein, MmpL
RGM223/SNPs.tab:MAB_1134c	1752	SNP	T	C	C:20 T:0	CDS	399/981	missense_variant c.1195A>G p.Ile399Val	MAB_1134c	Probable membrane protein, MmpL
RGM223/SNPs.tab:MAB_1134c	2937	SNP	A	C	C:18 A:0	CDS	4/981	missense_variant c.10T>G p.Ser4Ala	MAB_1134c	Probable membrane protein, MmpL
RGM226/SNPs.tab:MAB_1134c	12	SNP	C	G	G:17 C:0	CDS	979/981	missense_variant c.2935G>C p.Ala979Pro	MAB_1134c	Probable membrane protein, MmpL
RGM226/SNPs.tab:MAB_1134c	1245	SNP	G	T	T:20 G:0	CDS	568/981	missense_variant c.1702C>A p.Leu568Ile	MAB_1134c	Probable membrane protein, MmpL
RGM226/SNPs.tab:MAB_1134c	1752	SNP	T	C	C:20 T:0	CDS	399/981	missense_variant c.1195A>G p.Ile399Val	MAB_1134c	Probable membrane protein, MmpL
RGM226/SNPs.tab:MAB_1134c	2937	SNP	A	C	C:15 A:0	CDS	4/981	missense_variant c.10T>G p.Ser4Ala	MAB_1134c	Probable membrane protein, MmpL
RGM227/SNPs.tab:MAB_1134c	2871	SNP	C	T	T:20 C:0	CDS	26/981	missense_variant c.76G>A p.Val26Ile	MAB_1134c	Probable membrane protein, MmpL
RGM227/SNPs.tab:MAB_1134c	2903	SNP	T	G	G:18 T:0	CDS	15/981	missense_variant c.44A>C p.Lys15Thr	MAB_1134c	Probable membrane protein, MmpL
RGM227/SNPs.tab:MAB_1134c	2937	SNP	A	C	C:15 A:0	CDS	4/981	missense_variant c.10T>G p.Ser4Ala	MAB_1134c	Probable membrane protein, MmpL
RGM228/SNPs.tab:MAB_1134c	12	SNP	C	G	G:17 C:0	CDS	979/981	missense_variant c.2935G>C p.Ala979Pro	MAB_1134c	Probable membrane protein, MmpL
RGM228/SNPs.tab:MAB_1134c	1245	SNP	G	T	T:20 G:0	CDS	568/981	missense_variant c.1702C>A p.Leu568Ile	MAB_1134c	Probable membrane protein, MmpL
RGM228/SNPs.tab:MAB_1134c	1752	SNP	T	C	C:20 T:0	CDS	399/981	missense_variant c.1195A>G p.Ile399Val	MAB_1134c	Probable membrane protein, MmpL
RGM228/SNPs.tab:MAB_1134c	2937	SNP	A	C	C:15 A:0	CDS	4/981	missense_variant c.10T>G p.Ser4Ala	MAB_1134c	Probable membrane protein, MmpL
RGM229/SNPs.tab:MAB_1134c	12	SNP	C	G	G:17 C:0	CDS	979/981	missense_variant c.2935G>C p.Ala979Pro	MAB_1134c	Probable membrane protein, MmpL
RGM229/SNPs.tab:MAB_1134c	1245	SNP	G	T	T:20 G:0	CDS	568/981	missense_variant c.1702C>A p.Leu568Ile	MAB_1134c	Probable membrane protein, MmpL
RGM229/SNPs.tab:MAB_1134c	1752	SNP	T	C	C:20 T:0	CDS	399/981	missense_variant c.1195A>G p.Ile399Val	MAB_1134c	Probable membrane protein, MmpL
RGM229/SNPs.tab:MAB_1134c	2937	SNP	A	C	C:18 A:0	CDS	4/981	missense_variant c.10T>G p.Ser4Ala	MAB_1134c	Probable membrane protein, MmpL
RGM230/SNPs.tab:MAB_1134c	12	SNP	C	G	G:17 C:0	CDS	979/981	missense_variant c.2935G>C p.Ala979Pro	MAB_1134c	Probable membrane protein, MmpL
RGM230/SNPs.tab:MAB_1134c	1245	SNP	G	T	T:20 G:0	CDS	568/981	missense_variant c.1702C>A p.Leu568Ile	MAB_1134c	Probable membrane protein, MmpL
RGM230/SNPs.tab:MAB_1134c	1752	SNP	T	C	C:20 T:0	CDS	399/981	missense_variant c.1195A>G p.Ile399Val	MAB_1134c	Probable membrane protein, MmpL
RGM230/SNPs.tab:MAB_1134c	2937	SNP	A	C	C:15 A:0	CDS	4/981	missense_variant c.10T>G p.Ser4Ala	MAB_1134c	Probable membrane protein, MmpL
RGM231/SNPs.tab:MAB_1134c	2871	SNP	C	T	T:21 C:0	CDS	26/981	missense_variant c.76G>A p.Val26Ile	MAB_1134c	Probable membrane protein, MmpL
RGM231/SNPs.tab:MAB_1134c	2903	SNP	T	G	G:19 T:0	CDS	15/981	missense_variant c.44A>C p.Lys15Thr	MAB_1134c	Probable membrane protein, MmpL
RGM231/SNPs.tab:MAB_1134c	2937	SNP	A	C	C:15 A:0	CDS	4/981	missense_variant c.10T>G p.Ser4Ala	MAB_1134c	Probable membrane protein, MmpL
RGM232/SNPs.tab:MAB_1134c	12	SNP	C	G	G:17 C:0	CDS	979/981	missense_variant c.2935G>C p.Ala979Pro	MAB_1134c	Probable membrane protein, MmpL
RGM232/SNPs.tab:MAB_1134c	1245	SNP	G	T	T:20 G:0	CDS	568/981	missense_variant c.1702C>A p.Leu568Ile	MAB_1134c	Probable membrane protein, MmpL
RGM232/SNPs.tab:MAB_1134c	1752	SNP	T	C	C:20 T:0	CDS	399/981	missense_variant c.1195A>G p.Ile399Val	MAB_1134c	Probable membrane protein, MmpL
RGM232/SNPs.tab:MAB_1134c	2937	SNP	A	C	C:15 A:0	CDS	4/981	missense_variant c.10T>G p.Ser4Ala	MAB_1134c	Probable membrane protein, MmpL
RGM233/SNPs.tab:MAB_1134c	12	SNP	C	G	G:17 C:0	CDS	979/981	missense_variant c.2935G>C p.Ala979Pro	MAB_1134c	Probable membrane protein, MmpL
RGM233/SNPs.tab:MAB_1134c	1245	SNP	G	T	T:20 G:0	CDS	568/981	missense_variant c.1702C>A p.Leu568Ile	MAB_1134c	Probable membrane protein, MmpL
RGM233/SNPs.tab:MAB_1134c	1752	SNP	T	C	C:20 T:0	CDS	399/981	missense_variant c.1195A>G p.Ile399Val	MAB_1134c	Probable membrane protein, MmpL
RGM233/SNPs.tab:MAB_1134c	2937	SNP	A	C	C:18 A:0	CDS	4/981	missense_variant c.10T>G p.Ser4Ala	MAB_1134c	Probable membrane protein, MmpL
RGM234/SNPs.tab:MAB_1134c	12	SNP	C	G	G:18 C:0	CDS	979/981	missense_variant c.2935G>C p.Ala979Pro	MAB_1134c	Probable membrane protein, MmpL
RGM234/SNPs.tab:MAB_1134c	1245	SNP	G	T	T:20 G:0	CDS	568/981	missense_variant c.1702C>A p.Leu568Ile	MAB_1134c	Probable membrane protein, MmpL
RGM234/SNPs.tab:MAB_1134c	1752	SNP	T	C	C:20 T:0	CDS	399/981	missense_variant c.1195A>G p.Ile399Val	MAB_1134c	Probable membrane protein, MmpL
RGM234/SNPs.tab:MAB_1134c	2937	SNP	A	C	C:15 A:0	CDS	4/981	missense_variant c.10T>G p.Ser4Ala	MAB_1134c	Probable membrane protein, MmpL
RGM235/SNPs.tab:MAB_1134c	12	SNP	C	G	G:16 C:0	CDS	979/981	missense_variant c.2935G>C p.Ala979Pro	MAB_1134c	Probable membrane protein, MmpL
RGM235/SNPs.tab:MAB_1134c	1245	SNP	G	T	T:20 G:0	CDS	568/981	missense_variant c.1702C>A p.Leu568Ile	MAB_1134c	Probable membrane protein, MmpL
RGM235/SNPs.tab:MAB_1134c	2937	SNP	A	C	C:18 A:0	CDS	4/981	missense_variant c.10T>G p.Ser4Ala	MAB_1134c	Probable membrane protein, MmpL
RGM236/SNPs.tab:MAB_1134c	12	SNP	C	G	G:17 C:0	CDS	979/981	missense_variant c.2935G>C p.Ala979Pro	MAB_1134c	Probable membrane protein, MmpL
RGM236/SNPs.tab:MAB_1134c	1245	SNP	G	T	T:20 G:0	CDS	568/981	missense_variant c.1702C>A p.Leu568Ile	MAB_1134c	Probable membrane protein, MmpL
RGM236/SNPs.tab:MAB_1134c	1752	SNP	T	C	C:20 T:0	CDS	399/981	missense_variant c.1195A>G p.Ile399Val	MAB_1134c	Probable membrane protein, MmpL
RGM236/SNPs.tab:MAB_1134c	2937	SNP	A	C	C:15 A:0	CDS	4/981	missense_variant c.10T>G p.Ser4Ala	MAB_1134c	Probable membrane protein, MmpL
RGM238/SNPs.tab:MAB_1134c	2871	SNP	C	T	T:20 C:0	CDS	26/981	missense_variant c.76G>A p.Val26Ile	MAB_1134c	Probable membrane protein, MmpL
RGM238/SNPs.tab:MAB_1134c	2903	SNP	T	G	G:20 T:0	CDS	15/981	missense_variant c.44A>C p.Lys15Thr	MAB_1134c	Probable membrane protein, MmpL
RGM238/SNPs.tab:MAB_1134c	2937	SNP	A	C	C:18 A:0	CDS	4/981	missense_variant c.10T>G p.Ser4Ala	MAB_1134c	Probable membrane protein, MmpL
RGM239/SNPs.tab:MAB_1134c	12	SNP	C	A	A:18 C:0	CDS	979/981	missense_variant c.2935G>T p.Ala979Ser	MAB_1134c	Probable membrane protein, MmpL
RGM239/SNPs.tab:MAB_1134c	2871	SNP	C	T	T:18 C:0	CDS	26/981	missense_variant c.76G>A p.Val26Ile	MAB_1134c	Probable membrane protein, MmpL
RGM239/SNPs.tab:MAB_1134c	2903	SNP	T	G	G:18 T:0	CDS	15/981	missense_variant c.44A>C p.Lys15Thr	MAB_1134c	Probable membrane protein, MmpL
RGM239/SNPs.tab:MAB_1134c	2937	SNP	A	C	C:16 A:0	CDS	4/981	missense_variant c.10T>G p.Ser4Ala	MAB_1134c	Probable membrane protein, MmpL
RGM24/SNPs.tab:MAB_1134c	12	SNP	C	G	G:17 C:0	CDS	979/981	missense_variant c.2935G>C p.Ala979Pro	MAB_1134c	Probable membrane protein, MmpL
RGM24/SNPs.tab:MAB_1134c	1245	SNP	G	T	T:20 G:0	CDS	568/981	missense_variant c.1702C>A p.Leu568Ile	MAB_1134c	Probable membrane protein, MmpL
RGM24/SNPs.tab:MAB_1134c	1752	SNP	T	C	C:20 T:0	CDS	399/981	missense_variant c.1195A>G p.Ile399Val	MAB_1134c	Probable membrane protein, MmpL
RGM24/SNPs.tab:MAB_1134c	2937	SNP	A	C	C:15 A:0	CDS	4/981	missense_variant c.10T>G p.Ser4Ala	MAB_1134c	Probable membrane protein, MmpL
RGM240/SNPs.tab:MAB_1134c	12	SNP	C	G	G:18 C:0	CDS	979/981	missense_variant c.2935G>C p.Ala979Pro	MAB_1134c	Probable membrane protein, MmpL
RGM240/SNPs.tab:MAB_1134c	1245	SNP	G	T	T:20 G:0	CDS	568/981	missense_variant c.1702C>A p.Leu568Ile	MAB_1134c	Probable membrane protein, MmpL
RGM240/SNPs.tab:MAB_1134c	1752	SNP	T	C	C:20 T:0	CDS	399/981	missense_variant c.1195A>G p.Ile399Val	MAB_1134c	Probable membrane protein, MmpL
RGM240/SNPs.tab:MAB_1134c	2937	SNP	A	C	C:15 A:0	CDS	4/981	missense_variant c.10T>G p.Ser4Ala	MAB_1134c	Probable membrane protein, MmpL
RGM241/SNPs.tab:MAB_1134c	2871	SNP	C	T	T:20 C:0	CDS	26/981	missense_variant c.76G>A p.Val26Ile	MAB_1134c	Probable membrane protein, MmpL
RGM241/SNPs.tab:MAB_1134c	2903	SNP	T	G	G:20 T:0	CDS	15/981	missense_variant c.44A>C p.Lys15Thr	MAB_1134c	Probable membrane protein, MmpL
RGM241/SNPs.tab:MAB_1134c	2937	SNP	A	C	C:17 A:0	CDS	4/981	missense_variant c.10T>G p.Ser4Ala	MAB_1134c	Probable membrane protein, MmpL
RGM242/SNPs.tab:MAB_1134c	12	SNP	C	G	G:16 C:0	CDS	979/981	missense_variant c.2935G>C p.Ala979Pro	MAB_1134c	Probable membrane protein, MmpL
RGM242/SNPs.tab:MAB_1134c	1245	SNP	G	T	T:20 G:0	CDS	568/981	missense_variant c.1702C>A p.Leu568Ile	MAB_1134c	Probable membrane protein, MmpL
RGM242/SNPs.tab:MAB_1134c	2937	SNP	A	C	C:18 A:0	CDS	4/981	missense_variant c.10T>G p.Ser4Ala	MAB_1134c	Probable membrane protein, MmpL
RGM243/SNPs.tab:MAB_1134c	12	SNP	C	G	G:17 C:0	CDS	979/981	missense_variant c.2935G>C p.Ala979Pro	MAB_1134c	Probable membrane protein, MmpL
RGM243/SNPs.tab:MAB_1134c	1245	SNP	G	T	T:20 G:0	CDS	568/981	missense_variant c.1702C>A p.Leu568Ile	MAB_1134c	Probable membrane protein, MmpL
RGM243/SNPs.tab:MAB_1134c	2937	SNP	A	C	C:15 A:0	CDS	4/981	missense_variant c.10T>G p.Ser4Ala	MAB_1134c	Probable membrane protein, MmpL
RGM244/SNPs.tab:MAB_1134c	12	SNP	C	G	G:18 C:0	CDS	979/981	missense_variant c.2935G>C p.Ala979Pro	MAB_1134c	Probable membrane protein, MmpL
RGM244/SNPs.tab:MAB_1134c	2871	SNP	C	T	T:19 C:0	CDS	26/981	missense_variant c.76G>A p.Val26Ile	MAB_1134c	Probable membrane protein, MmpL
RGM244/SNPs.tab:MAB_1134c	2903	SNP	T	G	G:18 T:0	CDS	15/981	missense_variant c.44A>C p.Lys15Thr	MAB_1134c	Probable membrane protein, MmpL
RGM244/SNPs.tab:MAB_1134c	2937	SNP	A	C	C:15 A:0	CDS	4/981	missense_variant c.10T>G p.Ser4Ala	MAB_1134c	Probable membrane protein, MmpL
RGM245/SNPs.tab:MAB_1134c	12	SNP	C	G	G:18 C:0	CDS	979/981	missense_variant c.2935G>C p.Ala979Pro	MAB_1134c	Probable membrane protein, MmpL
RGM245/SNPs.tab:MAB_1134c	1245	SNP	G	T	T:20 G:0	CDS	568/981	missense_variant c.1702C>A p.Leu568Ile	MAB_1134c	Probable membrane protein, MmpL
RGM245/SNPs.tab:MAB_1134c	1752	SNP	T	C	C:20 T:0	CDS	399/981	missense_variant c.1195A>G p.Ile399Val	MAB_1134c	Probable membrane protein, MmpL
RGM245/SNPs.tab:MAB_1134c	2433	SNP	T	C	C:20 T:0	CDS	172/981	missense_variant c.514A>G p.Asn172Asp	MAB_1134c	Probable membrane protein, MmpL
RGM245/SNPs.tab:MAB_1134c	2937	SNP	A	C	C:15 A:0	CDS	4/981	missense_variant c.10T>G p.Ser4Ala	MAB_1134c	Probable membrane protein, MmpL
RGM246/SNPs.tab:MAB_1134c	2871	SNP	C	T	T:20 C:0	CDS	26/981	missense_variant c.76G>A p.Val26Ile	MAB_1134c	Probable membrane protein, MmpL
RGM246/SNPs.tab:MAB_1134c	2903	SNP	T	G	G:20 T:0	CDS	15/981	missense_variant c.44A>C p.Lys15Thr	MAB_1134c	Probable membrane protein, MmpL
RGM246/SNPs.tab:MAB_1134c	2937	SNP	A	C	C:18 A:0	CDS	4/981	missense_variant c.10T>G p.Ser4Ala	MAB_1134c	Probable membrane protein, MmpL
RGM247/SNPs.tab:MAB_1134c	2871	SNP	C	T	T:20 C:0	CDS	26/981	missense_variant c.76G>A p.Val26Ile	MAB_1134c	Probable membrane protein, MmpL
RGM247/SNPs.tab:MAB_1134c	2903	SNP	T	G	G:18 T:0	CDS	15/981	missense_variant c.44A>C p.Lys15Thr	MAB_1134c	Probable membrane protein, MmpL
RGM247/SNPs.tab:MAB_1134c	2937	SNP	A	C	C:15 A:0	CDS	4/981	missense_variant c.10T>G p.Ser4Ala	MAB_1134c	Probable membrane protein, MmpL
RGM248/SNPs.tab:MAB_1134c	12	SNP	C	G	G:17 C:0	CDS	979/981	missense_variant c.2935G>C p.Ala979Pro	MAB_1134c	Probable membrane protein, MmpL
RGM248/SNPs.tab:MAB_1134c	1245	SNP	G	T	T:20 G:0	CDS	568/981	missense_variant c.1702C>A p.Leu568Ile	MAB_1134c	Probable membrane protein, MmpL
RGM248/SNPs.tab:MAB_1134c	1752	SNP	T	C	C:20 T:0	CDS	399/981	missense_variant c.1195A>G p.Ile399Val	MAB_1134c	Probable membrane protein, MmpL
RGM248/SNPs.tab:MAB_1134c	2937	SNP	A	C	C:15 A:0	CDS	4/981	missense_variant c.10T>G p.Ser4Ala	MAB_1134c	Probable membrane protein, MmpL
RGM249/SNPs.tab:MAB_1134c	12	SNP	C	G	G:17 C:0	CDS	979/981	missense_variant c.2935G>C p.Ala979Pro	MAB_1134c	Probable membrane protein, MmpL
RGM249/SNPs.tab:MAB_1134c	1245	SNP	G	T	T:20 G:0	CDS	568/981	missense_variant c.1702C>A p.Leu568Ile	MAB_1134c	Probable membrane protein, MmpL
RGM249/SNPs.tab:MAB_1134c	1752	SNP	T	C	C:20 T:0	CDS	399/981	missense_variant c.1195A>G p.Ile399Val	MAB_1134c	Probable membrane protein, MmpL
RGM249/SNPs.tab:MAB_1134c	2937	SNP	A	C	C:15 A:0	CDS	4/981	missense_variant c.10T>G p.Ser4Ala	MAB_1134c	Probable membrane protein, MmpL
RGM25/SNPs.tab:MAB_1134c	12	SNP	C	G	G:17 C:0	CDS	979/981	missense_variant c.2935G>C p.Ala979Pro	MAB_1134c	Probable membrane protein, MmpL
RGM25/SNPs.tab:MAB_1134c	1245	SNP	G	T	T:20 G:0	CDS	568/981	missense_variant c.1702C>A p.Leu568Ile	MAB_1134c	Probable membrane protein, MmpL
RGM25/SNPs.tab:MAB_1134c	1752	SNP	T	C	C:20 T:0	CDS	399/981	missense_variant c.1195A>G p.Ile399Val	MAB_1134c	Probable membrane protein, MmpL
RGM25/SNPs.tab:MAB_1134c	2937	SNP	A	C	C:15 A:0	CDS	4/981	missense_variant c.10T>G p.Ser4Ala	MAB_1134c	Probable membrane protein, MmpL
RGM250/SNPs.tab:MAB_1134c	12	SNP	C	G	G:17 C:0	CDS	979/981	missense_variant c.2935G>C p.Ala979Pro	MAB_1134c	Probable membrane protein, MmpL
RGM250/SNPs.tab:MAB_1134c	1245	SNP	G	T	T:20 G:0	CDS	568/981	missense_variant c.1702C>A p.Leu568Ile	MAB_1134c	Probable membrane protein, MmpL
RGM250/SNPs.tab:MAB_1134c	1752	SNP	T	C	C:20 T:0	CDS	399/981	missense_variant c.1195A>G p.Ile399Val	MAB_1134c	Probable membrane protein, MmpL
RGM250/SNPs.tab:MAB_1134c	2937	SNP	A	C	C:15 A:0	CDS	4/981	missense_variant c.10T>G p.Ser4Ala	MAB_1134c	Probable membrane protein, MmpL
RGM251/SNPs.tab:MAB_1134c	12	SNP	C	G	G:17 C:0	CDS	979/981	missense_variant c.2935G>C p.Ala979Pro	MAB_1134c	Probable membrane protein, MmpL
RGM251/SNPs.tab:MAB_1134c	1245	SNP	G	T	T:20 G:0	CDS	568/981	missense_variant c.1702C>A p.Leu568Ile	MAB_1134c	Probable membrane protein, MmpL
RGM251/SNPs.tab:MAB_1134c	1752	SNP	T	C	C:20 T:0	CDS	399/981	missense_variant c.1195A>G p.Ile399Val	MAB_1134c	Probable membrane protein, MmpL
RGM251/SNPs.tab:MAB_1134c	2937	SNP	A	C	C:15 A:0	CDS	4/981	missense_variant c.10T>G p.Ser4Ala	MAB_1134c	Probable membrane protein, MmpL
RGM252/SNPs.tab:MAB_1134c	12	SNP	C	G	G:16 C:0	CDS	979/981	missense_variant c.2935G>C p.Ala979Pro	MAB_1134c	Probable membrane protein, MmpL
RGM252/SNPs.tab:MAB_1134c	1245	SNP	G	T	T:20 G:0	CDS	568/981	missense_variant c.1702C>A p.Leu568Ile	MAB_1134c	Probable membrane protein, MmpL
RGM252/SNPs.tab:MAB_1134c	1752	SNP	T	C	C:20 T:0	CDS	399/981	missense_variant c.1195A>G p.Ile399Val	MAB_1134c	Probable membrane protein, MmpL
RGM252/SNPs.tab:MAB_1134c	2937	SNP	A	C	C:18 A:0	CDS	4/981	missense_variant c.10T>G p.Ser4Ala	MAB_1134c	Probable membrane protein, MmpL
RGM253/SNPs.tab:MAB_1134c	12	SNP	C	A	A:18 C:0	CDS	979/981	missense_variant c.2935G>T p.Ala979Ser	MAB_1134c	Probable membrane protein, MmpL
RGM253/SNPs.tab:MAB_1134c	2871	SNP	C	T	T:19 C:0	CDS	26/981	missense_variant c.76G>A p.Val26Ile	MAB_1134c	Probable membrane protein, MmpL
RGM253/SNPs.tab:MAB_1134c	2903	SNP	T	G	G:19 T:0	CDS	15/981	missense_variant c.44A>C p.Lys15Thr	MAB_1134c	Probable membrane protein, MmpL
RGM253/SNPs.tab:MAB_1134c	2937	SNP	A	C	C:16 A:0	CDS	4/981	missense_variant c.10T>G p.Ser4Ala	MAB_1134c	Probable membrane protein, MmpL
RGM254/SNPs.tab:MAB_1134c	12	SNP	C	G	G:17 C:0	CDS	979/981	missense_variant c.2935G>C p.Ala979Pro	MAB_1134c	Probable membrane protein, MmpL
RGM256/SNPs.tab:MAB_1134c	12	SNP	C	G	G:17 C:0	CDS	979/981	missense_variant c.2935G>C p.Ala979Pro	MAB_1134c	Probable membrane protein, MmpL
RGM256/SNPs.tab:MAB_1134c	1245	SNP	G	T	T:20 G:0	CDS	568/981	missense_variant c.1702C>A p.Leu568Ile	MAB_1134c	Probable membrane protein, MmpL
RGM256/SNPs.tab:MAB_1134c	1752	SNP	T	C	C:20 T:0	CDS	399/981	missense_variant c.1195A>G p.Ile399Val	MAB_1134c	Probable membrane protein, MmpL
RGM256/SNPs.tab:MAB_1134c	2937	SNP	A	C	C:15 A:0	CDS	4/981	missense_variant c.10T>G p.Ser4Ala	MAB_1134c	Probable membrane protein, MmpL
RGM257/SNPs.tab:MAB_1134c	12	SNP	C	G	G:18 C:0	CDS	979/981	missense_variant c.2935G>C p.Ala979Pro	MAB_1134c	Probable membrane protein, MmpL
RGM257/SNPs.tab:MAB_1134c	2871	SNP	C	T	T:19 C:0	CDS	26/981	missense_variant c.76G>A p.Val26Ile	MAB_1134c	Probable membrane protein, MmpL
RGM257/SNPs.tab:MAB_1134c	2903	SNP	T	G	G:18 T:0	CDS	15/981	missense_variant c.44A>C p.Lys15Thr	MAB_1134c	Probable membrane protein, MmpL
RGM257/SNPs.tab:MAB_1134c	2937	SNP	A	C	C:16 A:0	CDS	4/981	missense_variant c.10T>G p.Ser4Ala	MAB_1134c	Probable membrane protein, MmpL
RGM259/SNPs.tab:MAB_1134c	12	SNP	C	A	A:18 C:0	CDS	979/981	missense_variant c.2935G>T p.Ala979Ser	MAB_1134c	Probable membrane protein, MmpL
RGM259/SNPs.tab:MAB_1134c	2871	SNP	C	T	T:20 C:0	CDS	26/981	missense_variant c.76G>A p.Val26Ile	MAB_1134c	Probable membrane protein, MmpL
RGM259/SNPs.tab:MAB_1134c	2903	SNP	T	G	G:20 T:0	CDS	15/981	missense_variant c.44A>C p.Lys15Thr	MAB_1134c	Probable membrane protein, MmpL
RGM259/SNPs.tab:MAB_1134c	2937	SNP	A	C	C:18 A:0	CDS	4/981	missense_variant c.10T>G p.Ser4Ala	MAB_1134c	Probable membrane protein, MmpL
RGM26/SNPs.tab:MAB_1134c	12	SNP	C	G	G:17 C:0	CDS	979/981	missense_variant c.2935G>C p.Ala979Pro	MAB_1134c	Probable membrane protein, MmpL
RGM26/SNPs.tab:MAB_1134c	1245	SNP	G	T	T:20 G:0	CDS	568/981	missense_variant c.1702C>A p.Leu568Ile	MAB_1134c	Probable membrane protein, MmpL
RGM26/SNPs.tab:MAB_1134c	1752	SNP	T	C	C:20 T:0	CDS	399/981	missense_variant c.1195A>G p.Ile399Val	MAB_1134c	Probable membrane protein, MmpL
RGM26/SNPs.tab:MAB_1134c	2937	SNP	A	C	C:15 A:0	CDS	4/981	missense_variant c.10T>G p.Ser4Ala	MAB_1134c	Probable membrane protein, MmpL
RGM260/SNPs.tab:MAB_1134c	12	SNP	C	G	G:17 C:0	CDS	979/981	missense_variant c.2935G>C p.Ala979Pro	MAB_1134c	Probable membrane protein, MmpL
RGM260/SNPs.tab:MAB_1134c	1245	SNP	G	T	T:20 G:0	CDS	568/981	missense_variant c.1702C>A p.Leu568Ile	MAB_1134c	Probable membrane protein, MmpL
RGM260/SNPs.tab:MAB_1134c	1752	SNP	T	C	C:20 T:0	CDS	399/981	missense_variant c.1195A>G p.Ile399Val	MAB_1134c	Probable membrane protein, MmpL
RGM260/SNPs.tab:MAB_1134c	2937	SNP	A	C	C:15 A:0	CDS	4/981	missense_variant c.10T>G p.Ser4Ala	MAB_1134c	Probable membrane protein, MmpL
RGM262/SNPs.tab:MAB_1134c	12	SNP	C	G	G:17 C:0	CDS	979/981	missense_variant c.2935G>C p.Ala979Pro	MAB_1134c	Probable membrane protein, MmpL
RGM262/SNPs.tab:MAB_1134c	1245	SNP	G	T	T:20 G:0	CDS	568/981	missense_variant c.1702C>A p.Leu568Ile	MAB_1134c	Probable membrane protein, MmpL
RGM262/SNPs.tab:MAB_1134c	1752	SNP	T	C	C:20 T:0	CDS	399/981	missense_variant c.1195A>G p.Ile399Val	MAB_1134c	Probable membrane protein, MmpL
RGM262/SNPs.tab:MAB_1134c	2937	SNP	A	C	C:15 A:0	CDS	4/981	missense_variant c.10T>G p.Ser4Ala	MAB_1134c	Probable membrane protein, MmpL
RGM27/SNPs.tab:MAB_1134c	1245	SNP	G	T	T:20 G:0	CDS	568/981	missense_variant c.1702C>A p.Leu568Ile	MAB_1134c	Probable membrane protein, MmpL
RGM27/SNPs.tab:MAB_1134c	2937	SNP	A	C	C:14 A:0	CDS	4/981	missense_variant c.10T>G p.Ser4Ala	MAB_1134c	Probable membrane protein, MmpL
RGM28/SNPs.tab:MAB_1134c	12	SNP	C	G	G:17 C:0	CDS	979/981	missense_variant c.2935G>C p.Ala979Pro	MAB_1134c	Probable membrane protein, MmpL
RGM28/SNPs.tab:MAB_1134c	1245	SNP	G	T	T:20 G:0	CDS	568/981	missense_variant c.1702C>A p.Leu568Ile	MAB_1134c	Probable membrane protein, MmpL
RGM28/SNPs.tab:MAB_1134c	1752	SNP	T	C	C:20 T:0	CDS	399/981	missense_variant c.1195A>G p.Ile399Val	MAB_1134c	Probable membrane protein, MmpL
RGM28/SNPs.tab:MAB_1134c	2937	SNP	A	C	C:15 A:0	CDS	4/981	missense_variant c.10T>G p.Ser4Ala	MAB_1134c	Probable membrane protein, MmpL
RGM29/SNPs.tab:MAB_1134c	12	SNP	C	G	G:18 C:0	CDS	979/981	missense_variant c.2935G>C p.Ala979Pro	MAB_1134c	Probable membrane protein, MmpL
RGM29/SNPs.tab:MAB_1134c	1245	SNP	G	T	T:20 G:0	CDS	568/981	missense_variant c.1702C>A p.Leu568Ile	MAB_1134c	Probable membrane protein, MmpL
RGM29/SNPs.tab:MAB_1134c	1752	SNP	T	C	C:20 T:0	CDS	399/981	missense_variant c.1195A>G p.Ile399Val	MAB_1134c	Probable membrane protein, MmpL
RGM29/SNPs.tab:MAB_1134c	2937	SNP	A	C	C:15 A:0	CDS	4/981	missense_variant c.10T>G p.Ser4Ala	MAB_1134c	Probable membrane protein, MmpL
RGM3/SNPs.tab:MAB_1134c	12	SNP	C	G	G:17 C:0	CDS	979/981	missense_variant c.2935G>C p.Ala979Pro	MAB_1134c	Probable membrane protein, MmpL
RGM3/SNPs.tab:MAB_1134c	1245	SNP	G	T	T:20 G:0	CDS	568/981	missense_variant c.1702C>A p.Leu568Ile	MAB_1134c	Probable membrane protein, MmpL
RGM3/SNPs.tab:MAB_1134c	1752	SNP	T	C	C:20 T:0	CDS	399/981	missense_variant c.1195A>G p.Ile399Val	MAB_1134c	Probable membrane protein, MmpL
RGM3/SNPs.tab:MAB_1134c	2937	SNP	A	C	C:15 A:0	CDS	4/981	missense_variant c.10T>G p.Ser4Ala	MAB_1134c	Probable membrane protein, MmpL
RGM31/SNPs.tab:MAB_1134c	12	SNP	C	G	G:17 C:0	CDS	979/981	missense_variant c.2935G>C p.Ala979Pro	MAB_1134c	Probable membrane protein, MmpL
RGM31/SNPs.tab:MAB_1134c	1245	SNP	G	T	T:20 G:0	CDS	568/981	missense_variant c.1702C>A p.Leu568Ile	MAB_1134c	Probable membrane protein, MmpL
RGM31/SNPs.tab:MAB_1134c	1752	SNP	T	C	C:20 T:0	CDS	399/981	missense_variant c.1195A>G p.Ile399Val	MAB_1134c	Probable membrane protein, MmpL
RGM31/SNPs.tab:MAB_1134c	2937	SNP	A	C	C:18 A:0	CDS	4/981	missense_variant c.10T>G p.Ser4Ala	MAB_1134c	Probable membrane protein, MmpL
RGM32/SNPs.tab:MAB_1134c	2871	SNP	C	T	T:20 C:0	CDS	26/981	missense_variant c.76G>A p.Val26Ile	MAB_1134c	Probable membrane protein, MmpL
RGM32/SNPs.tab:MAB_1134c	2903	SNP	T	G	G:20 T:0	CDS	15/981	missense_variant c.44A>C p.Lys15Thr	MAB_1134c	Probable membrane protein, MmpL
RGM32/SNPs.tab:MAB_1134c	2937	SNP	A	C	C:18 A:0	CDS	4/981	missense_variant c.10T>G p.Ser4Ala	MAB_1134c	Probable membrane protein, MmpL
RGM33/SNPs.tab:MAB_1134c	12	SNP	C	G	G:16 C:0	CDS	979/981	missense_variant c.2935G>C p.Ala979Pro	MAB_1134c	Probable membrane protein, MmpL
RGM33/SNPs.tab:MAB_1134c	1245	SNP	G	T	T:20 G:0	CDS	568/981	missense_variant c.1702C>A p.Leu568Ile	MAB_1134c	Probable membrane protein, MmpL
RGM33/SNPs.tab:MAB_1134c	2937	SNP	A	C	C:18 A:0	CDS	4/981	missense_variant c.10T>G p.Ser4Ala	MAB_1134c	Probable membrane protein, MmpL
RGM34/SNPs.tab:MAB_1134c	12	SNP	C	G	G:19 C:0	CDS	979/981	missense_variant c.2935G>C p.Ala979Pro	MAB_1134c	Probable membrane protein, MmpL
RGM34/SNPs.tab:MAB_1134c	2871	SNP	C	T	T:18 C:0	CDS	26/981	missense_variant c.76G>A p.Val26Ile	MAB_1134c	Probable membrane protein, MmpL
RGM34/SNPs.tab:MAB_1134c	2903	SNP	T	G	G:18 T:0	CDS	15/981	missense_variant c.44A>C p.Lys15Thr	MAB_1134c	Probable membrane protein, MmpL
RGM34/SNPs.tab:MAB_1134c	2937	SNP	A	C	C:15 A:0	CDS	4/981	missense_variant c.10T>G p.Ser4Ala	MAB_1134c	Probable membrane protein, MmpL
RGM35/SNPs.tab:MAB_1134c	12	SNP	C	G	G:18 C:0	CDS	979/981	missense_variant c.2935G>C p.Ala979Pro	MAB_1134c	Probable membrane protein, MmpL
RGM35/SNPs.tab:MAB_1134c	2871	SNP	C	T	T:20 C:0	CDS	26/981	missense_variant c.76G>A p.Val26Ile	MAB_1134c	Probable membrane protein, MmpL
RGM35/SNPs.tab:MAB_1134c	2903	SNP	T	G	G:19 T:0	CDS	15/981	missense_variant c.44A>C p.Lys15Thr	MAB_1134c	Probable membrane protein, MmpL
RGM35/SNPs.tab:MAB_1134c	2937	SNP	A	C	C:16 A:0	CDS	4/981	missense_variant c.10T>G p.Ser4Ala	MAB_1134c	Probable membrane protein, MmpL
RGM36/SNPs.tab:MAB_1134c	12	SNP	C	G	G:17 C:0	CDS	979/981	missense_variant c.2935G>C p.Ala979Pro	MAB_1134c	Probable membrane protein, MmpL
RGM36/SNPs.tab:MAB_1134c	1245	SNP	G	T	T:20 G:0	CDS	568/981	missense_variant c.1702C>A p.Leu568Ile	MAB_1134c	Probable membrane protein, MmpL
RGM36/SNPs.tab:MAB_1134c	2937	SNP	A	C	C:15 A:0	CDS	4/981	missense_variant c.10T>G p.Ser4Ala	MAB_1134c	Probable membrane protein, MmpL
RGM37/SNPs.tab:MAB_1134c	12	SNP	C	G	G:18 C:0	CDS	979/981	missense_variant c.2935G>C p.Ala979Pro	MAB_1134c	Probable membrane protein, MmpL
RGM37/SNPs.tab:MAB_1134c	1245	SNP	G	T	T:20 G:0	CDS	568/981	missense_variant c.1702C>A p.Leu568Ile	MAB_1134c	Probable membrane protein, MmpL
RGM37/SNPs.tab:MAB_1134c	1752	SNP	T	C	C:20 T:0	CDS	399/981	missense_variant c.1195A>G p.Ile399Val	MAB_1134c	Probable membrane protein, MmpL
RGM37/SNPs.tab:MAB_1134c	2937	SNP	A	C	C:15 A:0	CDS	4/981	missense_variant c.10T>G p.Ser4Ala	MAB_1134c	Probable membrane protein, MmpL
RGM39/SNPs.tab:MAB_1134c	12	SNP	C	G	G:17 C:0	CDS	979/981	missense_variant c.2935G>C p.Ala979Pro	MAB_1134c	Probable membrane protein, MmpL
RGM39/SNPs.tab:MAB_1134c	1245	SNP	G	T	T:20 G:0	CDS	568/981	missense_variant c.1702C>A p.Leu568Ile	MAB_1134c	Probable membrane protein, MmpL
RGM39/SNPs.tab:MAB_1134c	1752	SNP	T	C	C:20 T:0	CDS	399/981	missense_variant c.1195A>G p.Ile399Val	MAB_1134c	Probable membrane protein, MmpL
RGM39/SNPs.tab:MAB_1134c	2937	SNP	A	C	C:18 A:0	CDS	4/981	missense_variant c.10T>G p.Ser4Ala	MAB_1134c	Probable membrane protein, MmpL
RGM4/SNPs.tab:MAB_1134c	12	SNP	C	G	G:17 C:0	CDS	979/981	missense_variant c.2935G>C p.Ala979Pro	MAB_1134c	Probable membrane protein, MmpL
RGM4/SNPs.tab:MAB_1134c	1245	SNP	G	T	T:20 G:0	CDS	568/981	missense_variant c.1702C>A p.Leu568Ile	MAB_1134c	Probable membrane protein, MmpL
RGM4/SNPs.tab:MAB_1134c	1752	SNP	T	C	C:20 T:0	CDS	399/981	missense_variant c.1195A>G p.Ile399Val	MAB_1134c	Probable membrane protein, MmpL
RGM4/SNPs.tab:MAB_1134c	2937	SNP	A	C	C:15 A:0	CDS	4/981	missense_variant c.10T>G p.Ser4Ala	MAB_1134c	Probable membrane protein, MmpL
RGM40/SNPs.tab:MAB_1134c	12	SNP	C	G	G:18 C:0	CDS	979/981	missense_variant c.2935G>C p.Ala979Pro	MAB_1134c	Probable membrane protein, MmpL
RGM40/SNPs.tab:MAB_1134c	1245	SNP	G	T	T:20 G:0	CDS	568/981	missense_variant c.1702C>A p.Leu568Ile	MAB_1134c	Probable membrane protein, MmpL
RGM40/SNPs.tab:MAB_1134c	1752	SNP	T	C	C:20 T:0	CDS	399/981	missense_variant c.1195A>G p.Ile399Val	MAB_1134c	Probable membrane protein, MmpL
RGM40/SNPs.tab:MAB_1134c	2937	SNP	A	C	C:15 A:0	CDS	4/981	missense_variant c.10T>G p.Ser4Ala	MAB_1134c	Probable membrane protein, MmpL
RGM41/SNPs.tab:MAB_1134c	12	SNP	C	G	G:17 C:0	CDS	979/981	missense_variant c.2935G>C p.Ala979Pro	MAB_1134c	Probable membrane protein, MmpL
RGM41/SNPs.tab:MAB_1134c	1245	SNP	G	T	T:20 G:0	CDS	568/981	missense_variant c.1702C>A p.Leu568Ile	MAB_1134c	Probable membrane protein, MmpL
RGM41/SNPs.tab:MAB_1134c	1376	complex	TCG	CCA	CCA:19 TCG:0	CDS	523/981	missense_variant c.1569_1571delCGAinsTGG p.Asp524Gly	MAB_1134c	Probable membrane protein, MmpL
RGM41/SNPs.tab:MAB_1134c	1752	SNP	T	C	C:20 T:0	CDS	399/981	missense_variant c.1195A>G p.Ile399Val	MAB_1134c	Probable membrane protein, MmpL
RGM41/SNPs.tab:MAB_1134c	2937	SNP	A	C	C:15 A:0	CDS	4/981	missense_variant c.10T>G p.Ser4Ala	MAB_1134c	Probable membrane protein, MmpL
RGM44/SNPs.tab:MAB_1134c	2937	SNP	A	C	C:18 A:0	CDS	4/981	missense_variant c.10T>G p.Ser4Ala	MAB_1134c	Probable membrane protein, MmpL
RGM45/SNPs.tab:MAB_1134c	12	SNP	C	G	G:16 C:0	CDS	979/981	missense_variant c.2935G>C p.Ala979Pro	MAB_1134c	Probable membrane protein, MmpL
RGM45/SNPs.tab:MAB_1134c	1245	SNP	G	T	T:20 G:0	CDS	568/981	missense_variant c.1702C>A p.Leu568Ile	MAB_1134c	Probable membrane protein, MmpL
RGM45/SNPs.tab:MAB_1134c	2937	SNP	A	C	C:18 A:0	CDS	4/981	missense_variant c.10T>G p.Ser4Ala	MAB_1134c	Probable membrane protein, MmpL
RGM46/SNPs.tab:MAB_1134c	12	SNP	C	G	G:18 C:0	CDS	979/981	missense_variant c.2935G>C p.Ala979Pro	MAB_1134c	Probable membrane protein, MmpL
RGM46/SNPs.tab:MAB_1134c	1245	SNP	G	T	T:20 G:0	CDS	568/981	missense_variant c.1702C>A p.Leu568Ile	MAB_1134c	Probable membrane protein, MmpL
RGM46/SNPs.tab:MAB_1134c	1752	SNP	T	C	C:20 T:0	CDS	399/981	missense_variant c.1195A>G p.Ile399Val	MAB_1134c	Probable membrane protein, MmpL
RGM46/SNPs.tab:MAB_1134c	2937	SNP	A	C	C:15 A:0	CDS	4/981	missense_variant c.10T>G p.Ser4Ala	MAB_1134c	Probable membrane protein, MmpL
RGM47/SNPs.tab:MAB_1134c	12	SNP	C	G	G:17 C:0	CDS	979/981	missense_variant c.2935G>C p.Ala979Pro	MAB_1134c	Probable membrane protein, MmpL
RGM47/SNPs.tab:MAB_1134c	1245	SNP	G	T	T:20 G:0	CDS	568/981	missense_variant c.1702C>A p.Leu568Ile	MAB_1134c	Probable membrane protein, MmpL
RGM47/SNPs.tab:MAB_1134c	2937	SNP	A	C	C:15 A:0	CDS	4/981	missense_variant c.10T>G p.Ser4Ala	MAB_1134c	Probable membrane protein, MmpL
RGM49/SNPs.tab:MAB_1134c	12	SNP	C	G	G:18 C:0	CDS	979/981	missense_variant c.2935G>C p.Ala979Pro	MAB_1134c	Probable membrane protein, MmpL
RGM49/SNPs.tab:MAB_1134c	1245	SNP	G	T	T:20 G:0	CDS	568/981	missense_variant c.1702C>A p.Leu568Ile	MAB_1134c	Probable membrane protein, MmpL
RGM49/SNPs.tab:MAB_1134c	1752	SNP	T	C	C:20 T:0	CDS	399/981	missense_variant c.1195A>G p.Ile399Val	MAB_1134c	Probable membrane protein, MmpL
RGM49/SNPs.tab:MAB_1134c	2937	SNP	A	C	C:15 A:0	CDS	4/981	missense_variant c.10T>G p.Ser4Ala	MAB_1134c	Probable membrane protein, MmpL
RGM5/SNPs.tab:MAB_1134c	12	SNP	C	G	G:18 C:0	CDS	979/981	missense_variant c.2935G>C p.Ala979Pro	MAB_1134c	Probable membrane protein, MmpL
RGM5/SNPs.tab:MAB_1134c	1245	SNP	G	T	T:20 G:0	CDS	568/981	missense_variant c.1702C>A p.Leu568Ile	MAB_1134c	Probable membrane protein, MmpL
RGM5/SNPs.tab:MAB_1134c	1752	SNP	T	C	C:20 T:0	CDS	399/981	missense_variant c.1195A>G p.Ile399Val	MAB_1134c	Probable membrane protein, MmpL
RGM5/SNPs.tab:MAB_1134c	2937	SNP	A	C	C:15 A:0	CDS	4/981	missense_variant c.10T>G p.Ser4Ala	MAB_1134c	Probable membrane protein, MmpL
RGM50/SNPs.tab:MAB_1134c	12	SNP	C	G	G:18 C:0	CDS	979/981	missense_variant c.2935G>C p.Ala979Pro	MAB_1134c	Probable membrane protein, MmpL
RGM50/SNPs.tab:MAB_1134c	2871	SNP	C	T	T:19 C:0	CDS	26/981	missense_variant c.76G>A p.Val26Ile	MAB_1134c	Probable membrane protein, MmpL
RGM50/SNPs.tab:MAB_1134c	2903	SNP	T	G	G:18 T:0	CDS	15/981	missense_variant c.44A>C p.Lys15Thr	MAB_1134c	Probable membrane protein, MmpL
RGM50/SNPs.tab:MAB_1134c	2937	SNP	A	C	C:15 A:0	CDS	4/981	missense_variant c.10T>G p.Ser4Ala	MAB_1134c	Probable membrane protein, MmpL
RGM51/SNPs.tab:MAB_1134c	12	SNP	C	G	G:17 C:0	CDS	979/981	missense_variant c.2935G>C p.Ala979Pro	MAB_1134c	Probable membrane protein, MmpL
RGM51/SNPs.tab:MAB_1134c	1245	SNP	G	T	T:20 G:0	CDS	568/981	missense_variant c.1702C>A p.Leu568Ile	MAB_1134c	Probable membrane protein, MmpL
RGM51/SNPs.tab:MAB_1134c	2937	SNP	A	C	C:15 A:0	CDS	4/981	missense_variant c.10T>G p.Ser4Ala	MAB_1134c	Probable membrane protein, MmpL
RGM53/SNPs.tab:MAB_1134c	12	SNP	C	G	G:17 C:0	CDS	979/981	missense_variant c.2935G>C p.Ala979Pro	MAB_1134c	Probable membrane protein, MmpL
RGM53/SNPs.tab:MAB_1134c	1245	SNP	G	T	T:20 G:0	CDS	568/981	missense_variant c.1702C>A p.Leu568Ile	MAB_1134c	Probable membrane protein, MmpL
RGM53/SNPs.tab:MAB_1134c	1752	SNP	T	C	C:20 T:0	CDS	399/981	missense_variant c.1195A>G p.Ile399Val	MAB_1134c	Probable membrane protein, MmpL
RGM53/SNPs.tab:MAB_1134c	2937	SNP	A	C	C:15 A:0	CDS	4/981	missense_variant c.10T>G p.Ser4Ala	MAB_1134c	Probable membrane protein, MmpL
RGM54/SNPs.tab:MAB_1134c	12	SNP	C	G	G:17 C:0	CDS	979/981	missense_variant c.2935G>C p.Ala979Pro	MAB_1134c	Probable membrane protein, MmpL
RGM54/SNPs.tab:MAB_1134c	1245	SNP	G	T	T:20 G:0	CDS	568/981	missense_variant c.1702C>A p.Leu568Ile	MAB_1134c	Probable membrane protein, MmpL
RGM54/SNPs.tab:MAB_1134c	2937	SNP	A	C	C:18 A:0	CDS	4/981	missense_variant c.10T>G p.Ser4Ala	MAB_1134c	Probable membrane protein, MmpL
RGM55/SNPs.tab:MAB_1134c	12	SNP	C	G	G:18 C:0	CDS	979/981	missense_variant c.2935G>C p.Ala979Pro	MAB_1134c	Probable membrane protein, MmpL
RGM55/SNPs.tab:MAB_1134c	2871	SNP	C	T	T:20 C:0	CDS	26/981	missense_variant c.76G>A p.Val26Ile	MAB_1134c	Probable membrane protein, MmpL
RGM55/SNPs.tab:MAB_1134c	2903	SNP	T	G	G:19 T:0	CDS	15/981	missense_variant c.44A>C p.Lys15Thr	MAB_1134c	Probable membrane protein, MmpL
RGM55/SNPs.tab:MAB_1134c	2937	SNP	A	C	C:16 A:0	CDS	4/981	missense_variant c.10T>G p.Ser4Ala	MAB_1134c	Probable membrane protein, MmpL
RGM56/SNPs.tab:MAB_1134c	12	SNP	C	G	G:17 C:0	CDS	979/981	missense_variant c.2935G>C p.Ala979Pro	MAB_1134c	Probable membrane protein, MmpL
RGM56/SNPs.tab:MAB_1134c	1245	SNP	G	T	T:20 G:0	CDS	568/981	missense_variant c.1702C>A p.Leu568Ile	MAB_1134c	Probable membrane protein, MmpL
RGM56/SNPs.tab:MAB_1134c	2937	SNP	A	C	C:15 A:0	CDS	4/981	missense_variant c.10T>G p.Ser4Ala	MAB_1134c	Probable membrane protein, MmpL
RGM58/SNPs.tab:MAB_1134c	12	SNP	C	G	G:17 C:0	CDS	979/981	missense_variant c.2935G>C p.Ala979Pro	MAB_1134c	Probable membrane protein, MmpL
RGM58/SNPs.tab:MAB_1134c	1245	SNP	G	T	T:20 G:0	CDS	568/981	missense_variant c.1702C>A p.Leu568Ile	MAB_1134c	Probable membrane protein, MmpL
RGM58/SNPs.tab:MAB_1134c	1752	SNP	T	C	C:20 T:0	CDS	399/981	missense_variant c.1195A>G p.Ile399Val	MAB_1134c	Probable membrane protein, MmpL
RGM58/SNPs.tab:MAB_1134c	2937	SNP	A	C	C:15 A:0	CDS	4/981	missense_variant c.10T>G p.Ser4Ala	MAB_1134c	Probable membrane protein, MmpL
RGM61/SNPs.tab:MAB_1134c	12	SNP	C	G	G:17 C:0	CDS	979/981	missense_variant c.2935G>C p.Ala979Pro	MAB_1134c	Probable membrane protein, MmpL
RGM61/SNPs.tab:MAB_1134c	1245	SNP	G	T	T:20 G:0	CDS	568/981	missense_variant c.1702C>A p.Leu568Ile	MAB_1134c	Probable membrane protein, MmpL
RGM61/SNPs.tab:MAB_1134c	1752	SNP	T	C	C:20 T:0	CDS	399/981	missense_variant c.1195A>G p.Ile399Val	MAB_1134c	Probable membrane protein, MmpL
RGM61/SNPs.tab:MAB_1134c	2937	SNP	A	C	C:15 A:0	CDS	4/981	missense_variant c.10T>G p.Ser4Ala	MAB_1134c	Probable membrane protein, MmpL
RGM63/SNPs.tab:MAB_1134c	12	SNP	C	G	G:17 C:0	CDS	979/981	missense_variant c.2935G>C p.Ala979Pro	MAB_1134c	Probable membrane protein, MmpL
RGM63/SNPs.tab:MAB_1134c	1245	SNP	G	T	T:20 G:0	CDS	568/981	missense_variant c.1702C>A p.Leu568Ile	MAB_1134c	Probable membrane protein, MmpL
RGM63/SNPs.tab:MAB_1134c	1752	SNP	T	C	C:20 T:0	CDS	399/981	missense_variant c.1195A>G p.Ile399Val	MAB_1134c	Probable membrane protein, MmpL
RGM63/SNPs.tab:MAB_1134c	2937	SNP	A	C	C:15 A:0	CDS	4/981	missense_variant c.10T>G p.Ser4Ala	MAB_1134c	Probable membrane protein, MmpL
RGM64/SNPs.tab:MAB_1134c	12	SNP	C	G	G:16 C:0	CDS	979/981	missense_variant c.2935G>C p.Ala979Pro	MAB_1134c	Probable membrane protein, MmpL
RGM64/SNPs.tab:MAB_1134c	1245	SNP	G	T	T:20 G:0	CDS	568/981	missense_variant c.1702C>A p.Leu568Ile	MAB_1134c	Probable membrane protein, MmpL
RGM64/SNPs.tab:MAB_1134c	1752	SNP	T	C	C:20 T:0	CDS	399/981	missense_variant c.1195A>G p.Ile399Val	MAB_1134c	Probable membrane protein, MmpL
RGM64/SNPs.tab:MAB_1134c	2937	SNP	A	C	C:18 A:0	CDS	4/981	missense_variant c.10T>G p.Ser4Ala	MAB_1134c	Probable membrane protein, MmpL
RGM65/SNPs.tab:MAB_1134c	12	SNP	C	G	G:17 C:0	CDS	979/981	missense_variant c.2935G>C p.Ala979Pro	MAB_1134c	Probable membrane protein, MmpL
RGM65/SNPs.tab:MAB_1134c	1245	SNP	G	T	T:20 G:0	CDS	568/981	missense_variant c.1702C>A p.Leu568Ile	MAB_1134c	Probable membrane protein, MmpL
RGM65/SNPs.tab:MAB_1134c	1752	SNP	T	C	C:20 T:0	CDS	399/981	missense_variant c.1195A>G p.Ile399Val	MAB_1134c	Probable membrane protein, MmpL
RGM65/SNPs.tab:MAB_1134c	2937	SNP	A	C	C:15 A:0	CDS	4/981	missense_variant c.10T>G p.Ser4Ala	MAB_1134c	Probable membrane protein, MmpL
RGM66/SNPs.tab:MAB_1134c	12	SNP	C	A	A:18 C:0	CDS	979/981	missense_variant c.2935G>T p.Ala979Ser	MAB_1134c	Probable membrane protein, MmpL
RGM66/SNPs.tab:MAB_1134c	2871	SNP	C	T	T:20 C:0	CDS	26/981	missense_variant c.76G>A p.Val26Ile	MAB_1134c	Probable membrane protein, MmpL
RGM66/SNPs.tab:MAB_1134c	2903	SNP	T	G	G:18 T:0	CDS	15/981	missense_variant c.44A>C p.Lys15Thr	MAB_1134c	Probable membrane protein, MmpL
RGM66/SNPs.tab:MAB_1134c	2937	SNP	A	C	C:16 A:0	CDS	4/981	missense_variant c.10T>G p.Ser4Ala	MAB_1134c	Probable membrane protein, MmpL
RGM67/SNPs.tab:MAB_1134c	12	SNP	C	G	G:17 C:0	CDS	979/981	missense_variant c.2935G>C p.Ala979Pro	MAB_1134c	Probable membrane protein, MmpL
RGM67/SNPs.tab:MAB_1134c	1245	SNP	G	T	T:20 G:0	CDS	568/981	missense_variant c.1702C>A p.Leu568Ile	MAB_1134c	Probable membrane protein, MmpL
RGM67/SNPs.tab:MAB_1134c	1752	SNP	T	C	C:20 T:0	CDS	399/981	missense_variant c.1195A>G p.Ile399Val	MAB_1134c	Probable membrane protein, MmpL
RGM67/SNPs.tab:MAB_1134c	2937	SNP	A	C	C:15 A:0	CDS	4/981	missense_variant c.10T>G p.Ser4Ala	MAB_1134c	Probable membrane protein, MmpL
RGM68/SNPs.tab:MAB_1134c	12	SNP	C	G	G:17 C:0	CDS	979/981	missense_variant c.2935G>C p.Ala979Pro	MAB_1134c	Probable membrane protein, MmpL
RGM68/SNPs.tab:MAB_1134c	1245	SNP	G	T	T:20 G:0	CDS	568/981	missense_variant c.1702C>A p.Leu568Ile	MAB_1134c	Probable membrane protein, MmpL
RGM68/SNPs.tab:MAB_1134c	1752	SNP	T	C	C:20 T:0	CDS	399/981	missense_variant c.1195A>G p.Ile399Val	MAB_1134c	Probable membrane protein, MmpL
RGM68/SNPs.tab:MAB_1134c	2937	SNP	A	C	C:17 A:0	CDS	4/981	missense_variant c.10T>G p.Ser4Ala	MAB_1134c	Probable membrane protein, MmpL
RGM69/SNPs.tab:MAB_1134c	12	SNP	C	G	G:17 C:0	CDS	979/981	missense_variant c.2935G>C p.Ala979Pro	MAB_1134c	Probable membrane protein, MmpL
RGM69/SNPs.tab:MAB_1134c	1245	SNP	G	T	T:20 G:0	CDS	568/981	missense_variant c.1702C>A p.Leu568Ile	MAB_1134c	Probable membrane protein, MmpL
RGM69/SNPs.tab:MAB_1134c	1752	SNP	T	C	C:20 T:0	CDS	399/981	missense_variant c.1195A>G p.Ile399Val	MAB_1134c	Probable membrane protein, MmpL
RGM69/SNPs.tab:MAB_1134c	2937	SNP	A	C	C:15 A:0	CDS	4/981	missense_variant c.10T>G p.Ser4Ala	MAB_1134c	Probable membrane protein, MmpL
RGM70/SNPs.tab:MAB_1134c	12	SNP	C	G	G:17 C:0	CDS	979/981	missense_variant c.2935G>C p.Ala979Pro	MAB_1134c	Probable membrane protein, MmpL
RGM70/SNPs.tab:MAB_1134c	1245	SNP	G	T	T:20 G:0	CDS	568/981	missense_variant c.1702C>A p.Leu568Ile	MAB_1134c	Probable membrane protein, MmpL
RGM70/SNPs.tab:MAB_1134c	1752	SNP	T	C	C:20 T:0	CDS	399/981	missense_variant c.1195A>G p.Ile399Val	MAB_1134c	Probable membrane protein, MmpL
RGM70/SNPs.tab:MAB_1134c	2937	SNP	A	C	C:15 A:0	CDS	4/981	missense_variant c.10T>G p.Ser4Ala	MAB_1134c	Probable membrane protein, MmpL
RGM74/SNPs.tab:MAB_1134c	2631	SNP	G	C	C:20 G:0	CDS	106/981	missense_variant c.316C>G p.Arg106Gly	MAB_1134c	Probable membrane protein, MmpL
RGM76/SNPs.tab:MAB_1134c	12	SNP	C	A	A:18 C:0	CDS	979/981	missense_variant c.2935G>T p.Ala979Ser	MAB_1134c	Probable membrane protein, MmpL
RGM76/SNPs.tab:MAB_1134c	2871	SNP	C	T	T:19 C:0	CDS	26/981	missense_variant c.76G>A p.Val26Ile	MAB_1134c	Probable membrane protein, MmpL
RGM76/SNPs.tab:MAB_1134c	2903	SNP	T	G	G:18 T:0	CDS	15/981	missense_variant c.44A>C p.Lys15Thr	MAB_1134c	Probable membrane protein, MmpL
RGM76/SNPs.tab:MAB_1134c	2937	SNP	A	C	C:16 A:0	CDS	4/981	missense_variant c.10T>G p.Ser4Ala	MAB_1134c	Probable membrane protein, MmpL
RGM78/SNPs.tab:MAB_1134c	12	SNP	C	G	G:17 C:0	CDS	979/981	missense_variant c.2935G>C p.Ala979Pro	MAB_1134c	Probable membrane protein, MmpL
RGM78/SNPs.tab:MAB_1134c	1245	SNP	G	T	T:20 G:0	CDS	568/981	missense_variant c.1702C>A p.Leu568Ile	MAB_1134c	Probable membrane protein, MmpL
RGM78/SNPs.tab:MAB_1134c	2937	SNP	A	C	C:18 A:0	CDS	4/981	missense_variant c.10T>G p.Ser4Ala	MAB_1134c	Probable membrane protein, MmpL
RGM79/SNPs.tab:MAB_1134c	12	SNP	C	G	G:18 C:0	CDS	979/981	missense_variant c.2935G>C p.Ala979Pro	MAB_1134c	Probable membrane protein, MmpL
RGM79/SNPs.tab:MAB_1134c	1245	SNP	G	T	T:20 G:0	CDS	568/981	missense_variant c.1702C>A p.Leu568Ile	MAB_1134c	Probable membrane protein, MmpL
RGM79/SNPs.tab:MAB_1134c	1752	SNP	T	C	C:20 T:0	CDS	399/981	missense_variant c.1195A>G p.Ile399Val	MAB_1134c	Probable membrane protein, MmpL
RGM79/SNPs.tab:MAB_1134c	2937	SNP	A	C	C:15 A:0	CDS	4/981	missense_variant c.10T>G p.Ser4Ala	MAB_1134c	Probable membrane protein, MmpL
RGM7_1/SNPs.tab:MAB_1134c	2871	SNP	C	T	T:20 C:0	CDS	26/981	missense_variant c.76G>A p.Val26Ile	MAB_1134c	Probable membrane protein, MmpL
RGM7_1/SNPs.tab:MAB_1134c	2903	SNP	T	G	G:20 T:0	CDS	15/981	missense_variant c.44A>C p.Lys15Thr	MAB_1134c	Probable membrane protein, MmpL
RGM7_1/SNPs.tab:MAB_1134c	2937	SNP	A	C	C:17 A:0	CDS	4/981	missense_variant c.10T>G p.Ser4Ala	MAB_1134c	Probable membrane protein, MmpL
RGM7_2/SNPs.tab:MAB_1134c	2871	SNP	C	T	T:20 C:0	CDS	26/981	missense_variant c.76G>A p.Val26Ile	MAB_1134c	Probable membrane protein, MmpL
RGM7_2/SNPs.tab:MAB_1134c	2903	SNP	T	G	G:20 T:0	CDS	15/981	missense_variant c.44A>C p.Lys15Thr	MAB_1134c	Probable membrane protein, MmpL
RGM7_2/SNPs.tab:MAB_1134c	2937	SNP	A	C	C:17 A:0	CDS	4/981	missense_variant c.10T>G p.Ser4Ala	MAB_1134c	Probable membrane protein, MmpL
RGM80/SNPs.tab:MAB_1134c	12	SNP	C	G	G:17 C:0	CDS	979/981	missense_variant c.2935G>C p.Ala979Pro	MAB_1134c	Probable membrane protein, MmpL
RGM80/SNPs.tab:MAB_1134c	1245	SNP	G	T	T:20 G:0	CDS	568/981	missense_variant c.1702C>A p.Leu568Ile	MAB_1134c	Probable membrane protein, MmpL
RGM80/SNPs.tab:MAB_1134c	2937	SNP	A	C	C:15 A:0	CDS	4/981	missense_variant c.10T>G p.Ser4Ala	MAB_1134c	Probable membrane protein, MmpL
RGM81/SNPs.tab:MAB_1134c	12	SNP	C	G	G:18 C:0	CDS	979/981	missense_variant c.2935G>C p.Ala979Pro	MAB_1134c	Probable membrane protein, MmpL
RGM81/SNPs.tab:MAB_1134c	1245	SNP	G	T	T:20 G:0	CDS	568/981	missense_variant c.1702C>A p.Leu568Ile	MAB_1134c	Probable membrane protein, MmpL
RGM81/SNPs.tab:MAB_1134c	1752	SNP	T	C	C:20 T:0	CDS	399/981	missense_variant c.1195A>G p.Ile399Val	MAB_1134c	Probable membrane protein, MmpL
RGM81/SNPs.tab:MAB_1134c	2937	SNP	A	C	C:14 A:0	CDS	4/981	missense_variant c.10T>G p.Ser4Ala	MAB_1134c	Probable membrane protein, MmpL
RGM82/SNPs.tab:MAB_1134c	12	SNP	C	G	G:17 C:0	CDS	979/981	missense_variant c.2935G>C p.Ala979Pro	MAB_1134c	Probable membrane protein, MmpL
RGM82/SNPs.tab:MAB_1134c	1245	SNP	G	T	T:20 G:0	CDS	568/981	missense_variant c.1702C>A p.Leu568Ile	MAB_1134c	Probable membrane protein, MmpL
RGM82/SNPs.tab:MAB_1134c	1752	SNP	T	C	C:20 T:0	CDS	399/981	missense_variant c.1195A>G p.Ile399Val	MAB_1134c	Probable membrane protein, MmpL
RGM82/SNPs.tab:MAB_1134c	2937	SNP	A	C	C:15 A:0	CDS	4/981	missense_variant c.10T>G p.Ser4Ala	MAB_1134c	Probable membrane protein, MmpL
RGM84/SNPs.tab:MAB_1134c	12	SNP	C	G	G:18 C:0	CDS	979/981	missense_variant c.2935G>C p.Ala979Pro	MAB_1134c	Probable membrane protein, MmpL
RGM84/SNPs.tab:MAB_1134c	1245	SNP	G	T	T:20 G:0	CDS	568/981	missense_variant c.1702C>A p.Leu568Ile	MAB_1134c	Probable membrane protein, MmpL
RGM84/SNPs.tab:MAB_1134c	1752	SNP	T	C	C:20 T:0	CDS	399/981	missense_variant c.1195A>G p.Ile399Val	MAB_1134c	Probable membrane protein, MmpL
RGM84/SNPs.tab:MAB_1134c	2937	SNP	A	C	C:14 A:0	CDS	4/981	missense_variant c.10T>G p.Ser4Ala	MAB_1134c	Probable membrane protein, MmpL
RGM85/SNPs.tab:MAB_1134c	12	SNP	C	G	G:16 C:0	CDS	979/981	missense_variant c.2935G>C p.Ala979Pro	MAB_1134c	Probable membrane protein, MmpL
RGM85/SNPs.tab:MAB_1134c	1245	SNP	G	T	T:20 G:0	CDS	568/981	missense_variant c.1702C>A p.Leu568Ile	MAB_1134c	Probable membrane protein, MmpL
RGM85/SNPs.tab:MAB_1134c	1752	SNP	T	C	C:20 T:0	CDS	399/981	missense_variant c.1195A>G p.Ile399Val	MAB_1134c	Probable membrane protein, MmpL
RGM85/SNPs.tab:MAB_1134c	2937	SNP	A	C	C:18 A:0	CDS	4/981	missense_variant c.10T>G p.Ser4Ala	MAB_1134c	Probable membrane protein, MmpL
RGM86/SNPs.tab:MAB_1134c	12	SNP	C	G	G:18 C:0	CDS	979/981	missense_variant c.2935G>C p.Ala979Pro	MAB_1134c	Probable membrane protein, MmpL
RGM86/SNPs.tab:MAB_1134c	1245	SNP	G	T	T:20 G:0	CDS	568/981	missense_variant c.1702C>A p.Leu568Ile	MAB_1134c	Probable membrane protein, MmpL
RGM86/SNPs.tab:MAB_1134c	1752	SNP	T	C	C:20 T:0	CDS	399/981	missense_variant c.1195A>G p.Ile399Val	MAB_1134c	Probable membrane protein, MmpL
RGM86/SNPs.tab:MAB_1134c	2937	SNP	A	C	C:15 A:0	CDS	4/981	missense_variant c.10T>G p.Ser4Ala	MAB_1134c	Probable membrane protein, MmpL
RGM87/SNPs.tab:MAB_1134c	12	SNP	C	G	G:17 C:0	CDS	979/981	missense_variant c.2935G>C p.Ala979Pro	MAB_1134c	Probable membrane protein, MmpL
RGM87/SNPs.tab:MAB_1134c	1245	SNP	G	T	T:20 G:0	CDS	568/981	missense_variant c.1702C>A p.Leu568Ile	MAB_1134c	Probable membrane protein, MmpL
RGM87/SNPs.tab:MAB_1134c	1752	SNP	T	C	C:20 T:0	CDS	399/981	missense_variant c.1195A>G p.Ile399Val	MAB_1134c	Probable membrane protein, MmpL
RGM87/SNPs.tab:MAB_1134c	2937	SNP	A	C	C:15 A:0	CDS	4/981	missense_variant c.10T>G p.Ser4Ala	MAB_1134c	Probable membrane protein, MmpL
RGM88/SNPs.tab:MAB_1134c	12	SNP	C	G	G:17 C:0	CDS	979/981	missense_variant c.2935G>C p.Ala979Pro	MAB_1134c	Probable membrane protein, MmpL
RGM88/SNPs.tab:MAB_1134c	1245	SNP	G	T	T:20 G:0	CDS	568/981	missense_variant c.1702C>A p.Leu568Ile	MAB_1134c	Probable membrane protein, MmpL
RGM88/SNPs.tab:MAB_1134c	1752	SNP	T	C	C:20 T:0	CDS	399/981	missense_variant c.1195A>G p.Ile399Val	MAB_1134c	Probable membrane protein, MmpL
RGM88/SNPs.tab:MAB_1134c	2937	SNP	A	C	C:15 A:0	CDS	4/981	missense_variant c.10T>G p.Ser4Ala	MAB_1134c	Probable membrane protein, MmpL
RGM89/SNPs.tab:MAB_1134c	12	SNP	C	G	G:17 C:0	CDS	979/981	missense_variant c.2935G>C p.Ala979Pro	MAB_1134c	Probable membrane protein, MmpL
RGM89/SNPs.tab:MAB_1134c	1245	SNP	G	T	T:20 G:0	CDS	568/981	missense_variant c.1702C>A p.Leu568Ile	MAB_1134c	Probable membrane protein, MmpL
RGM89/SNPs.tab:MAB_1134c	1752	SNP	T	C	C:20 T:0	CDS	399/981	missense_variant c.1195A>G p.Ile399Val	MAB_1134c	Probable membrane protein, MmpL
RGM89/SNPs.tab:MAB_1134c	2937	SNP	A	C	C:15 A:0	CDS	4/981	missense_variant c.10T>G p.Ser4Ala	MAB_1134c	Probable membrane protein, MmpL
RGM90/SNPs.tab:MAB_1134c	12	SNP	C	G	G:18 C:0	CDS	979/981	missense_variant c.2935G>C p.Ala979Pro	MAB_1134c	Probable membrane protein, MmpL
RGM90/SNPs.tab:MAB_1134c	2871	SNP	C	T	T:19 C:0	CDS	26/981	missense_variant c.76G>A p.Val26Ile	MAB_1134c	Probable membrane protein, MmpL
RGM90/SNPs.tab:MAB_1134c	2903	SNP	T	G	G:18 T:0	CDS	15/981	missense_variant c.44A>C p.Lys15Thr	MAB_1134c	Probable membrane protein, MmpL
RGM90/SNPs.tab:MAB_1134c	2937	SNP	A	C	C:16 A:0	CDS	4/981	missense_variant c.10T>G p.Ser4Ala	MAB_1134c	Probable membrane protein, MmpL
RGM92/SNPs.tab:MAB_1134c	12	SNP	C	G	G:16 C:0	CDS	979/981	missense_variant c.2935G>C p.Ala979Pro	MAB_1134c	Probable membrane protein, MmpL
RGM92/SNPs.tab:MAB_1134c	1245	SNP	G	T	T:20 G:0	CDS	568/981	missense_variant c.1702C>A p.Leu568Ile	MAB_1134c	Probable membrane protein, MmpL
RGM92/SNPs.tab:MAB_1134c	1752	SNP	T	C	C:20 T:0	CDS	399/981	missense_variant c.1195A>G p.Ile399Val	MAB_1134c	Probable membrane protein, MmpL
RGM92/SNPs.tab:MAB_1134c	2937	SNP	A	C	C:18 A:0	CDS	4/981	missense_variant c.10T>G p.Ser4Ala	MAB_1134c	Probable membrane protein, MmpL
RGM94/SNPs.tab:MAB_1134c	12	SNP	C	G	G:17 C:0	CDS	979/981	missense_variant c.2935G>C p.Ala979Pro	MAB_1134c	Probable membrane protein, MmpL
RGM94/SNPs.tab:MAB_1134c	1245	SNP	G	T	T:20 G:0	CDS	568/981	missense_variant c.1702C>A p.Leu568Ile	MAB_1134c	Probable membrane protein, MmpL
RGM94/SNPs.tab:MAB_1134c	1752	SNP	T	C	C:20 T:0	CDS	399/981	missense_variant c.1195A>G p.Ile399Val	MAB_1134c	Probable membrane protein, MmpL
RGM94/SNPs.tab:MAB_1134c	2937	SNP	A	C	C:15 A:0	CDS	4/981	missense_variant c.10T>G p.Ser4Ala	MAB_1134c	Probable membrane protein, MmpL
RGM96/SNPs.tab:MAB_1134c	12	SNP	C	G	G:17 C:0	CDS	979/981	missense_variant c.2935G>C p.Ala979Pro	MAB_1134c	Probable membrane protein, MmpL
RGM96/SNPs.tab:MAB_1134c	1245	SNP	G	T	T:20 G:0	CDS	568/981	missense_variant c.1702C>A p.Leu568Ile	MAB_1134c	Probable membrane protein, MmpL
RGM96/SNPs.tab:MAB_1134c	1752	SNP	T	C	C:20 T:0	CDS	399/981	missense_variant c.1195A>G p.Ile399Val	MAB_1134c	Probable membrane protein, MmpL
RGM96/SNPs.tab:MAB_1134c	2937	SNP	A	C	C:15 A:0	CDS	4/981	missense_variant c.10T>G p.Ser4Ala	MAB_1134c	Probable membrane protein, MmpL
RGM97/SNPs.tab:MAB_1134c	12	SNP	C	G	G:17 C:0	CDS	979/981	missense_variant c.2935G>C p.Ala979Pro	MAB_1134c	Probable membrane protein, MmpL
RGM97/SNPs.tab:MAB_1134c	1245	SNP	G	T	T:20 G:0	CDS	568/981	missense_variant c.1702C>A p.Leu568Ile	MAB_1134c	Probable membrane protein, MmpL
RGM97/SNPs.tab:MAB_1134c	1752	SNP	T	C	C:20 T:0	CDS	399/981	missense_variant c.1195A>G p.Ile399Val	MAB_1134c	Probable membrane protein, MmpL
RGM97/SNPs.tab:MAB_1134c	2937	SNP	A	C	C:18 A:0	CDS	4/981	missense_variant c.10T>G p.Ser4Ala	MAB_1134c	Probable membrane protein, MmpL
RGM100/snps.tab:MAB_2300	531	snp	C	A	A:20 C:0	CDS	177/984	missense_variant c.531C>A p.Asn177Lys	MAB_2301	Putative membrane protein, mmpL
RGM100/snps.tab:MAB_2300	1526	snp	G	T	T:20 G:0	CDS	509/984	missense_variant c.1526G>T p.Arg509Leu	MAB_2301	Putative membrane protein, mmpL
RGM101/snps.tab:MAB_2300	10	snp	T	G	G:15 T:0	CDS	4/984	missense_variant c.10T>G p.Ser4Ala	MAB_2301	Putative membrane protein, mmpL
RGM101/snps.tab:MAB_2300	70	snp	T	G	G:20 T:0	CDS	24/984	missense_variant c.70T>G p.Ser24Ala	MAB_2301	Putative membrane protein, mmpL
RGM101/snps.tab:MAB_2300	316	snp	G	A	A:20 G:0	CDS	106/984	missense_variant c.316G>A p.Ala106Thr	MAB_2301	Putative membrane protein, mmpL
RGM101/snps.tab:MAB_2300	490	snp	A	G	G:20 A:0	CDS	164/984	missense_variant c.490A>G p.Ile164Val	MAB_2301	Putative membrane protein, mmpL
RGM101/snps.tab:MAB_2300	1526	snp	G	T	T:20 G:0	CDS	509/984	missense_variant c.1526G>T p.Arg509Leu	MAB_2301	Putative membrane protein, mmpL
RGM103/snps.tab:MAB_2300	10	snp	T	G	G:15 T:0	CDS	4/984	missense_variant c.10T>G p.Ser4Ala	MAB_2301	Putative membrane protein, mmpL
RGM103/snps.tab:MAB_2300	70	snp	T	G	G:20 T:0	CDS	24/984	missense_variant c.70T>G p.Ser24Ala	MAB_2301	Putative membrane protein, mmpL
RGM103/snps.tab:MAB_2300	316	snp	G	A	A:20 G:0	CDS	106/984	missense_variant c.316G>A p.Ala106Thr	MAB_2301	Putative membrane protein, mmpL
RGM103/snps.tab:MAB_2300	490	snp	A	G	G:20 A:0	CDS	164/984	missense_variant c.490A>G p.Ile164Val	MAB_2301	Putative membrane protein, mmpL
RGM103/snps.tab:MAB_2300	1526	snp	G	T	T:20 G:0	CDS	509/984	missense_variant c.1526G>T p.Arg509Leu	MAB_2301	Putative membrane protein, mmpL
RGM104/snps.tab:MAB_2300	531	snp	C	A	A:20 C:0	CDS	177/984	missense_variant c.531C>A p.Asn177Lys	MAB_2301	Putative membrane protein, mmpL
RGM104/snps.tab:MAB_2300	1526	snp	G	T	T:20 G:0	CDS	509/984	missense_variant c.1526G>T p.Arg509Leu	MAB_2301	Putative membrane protein, mmpL
RGM105/snps.tab:MAB_2300	10	snp	T	G	G:15 T:0	CDS	4/984	missense_variant c.10T>G p.Ser4Ala	MAB_2301	Putative membrane protein, mmpL
RGM105/snps.tab:MAB_2300	70	snp	T	G	G:20 T:0	CDS	24/984	missense_variant c.70T>G p.Ser24Ala	MAB_2301	Putative membrane protein, mmpL
RGM105/snps.tab:MAB_2300	316	snp	G	A	A:20 G:0	CDS	106/984	missense_variant c.316G>A p.Ala106Thr	MAB_2301	Putative membrane protein, mmpL
RGM105/snps.tab:MAB_2300	490	snp	A	G	G:20 A:0	CDS	164/984	missense_variant c.490A>G p.Ile164Val	MAB_2301	Putative membrane protein, mmpL
RGM105/snps.tab:MAB_2300	1526	snp	G	T	T:20 G:0	CDS	509/984	missense_variant c.1526G>T p.Arg509Leu	MAB_2301	Putative membrane protein, mmpL
RGM108/snps.tab:MAB_2300	10	snp	T	G	G:15 T:0	CDS	4/984	missense_variant c.10T>G p.Ser4Ala	MAB_2301	Putative membrane protein, mmpL
RGM108/snps.tab:MAB_2300	70	snp	T	G	G:21 T:0	CDS	24/984	missense_variant c.70T>G p.Ser24Ala	MAB_2301	Putative membrane protein, mmpL
RGM108/snps.tab:MAB_2300	490	snp	A	G	G:20 A:0	CDS	164/984	missense_variant c.490A>G p.Ile164Val	MAB_2301	Putative membrane protein, mmpL
RGM108/snps.tab:MAB_2300	1526	snp	G	T	T:20 G:0	CDS	509/984	missense_variant c.1526G>T p.Arg509Leu	MAB_2301	Putative membrane protein, mmpL
RGM108/snps.tab:MAB_2300	2476	snp	A	G	G:20 A:0	CDS	826/984	missense_variant c.2476A>G p.Ile826Val	MAB_2301	Putative membrane protein, mmpL
RGM109/snps.tab:MAB_2300	10	snp	T	G	G:15 T:0	CDS	4/984	missense_variant c.10T>G p.Ser4Ala	MAB_2301	Putative membrane protein, mmpL
RGM109/snps.tab:MAB_2300	70	snp	T	G	G:20 T:0	CDS	24/984	missense_variant c.70T>G p.Ser24Ala	MAB_2301	Putative membrane protein, mmpL
RGM109/snps.tab:MAB_2300	490	snp	A	G	G:20 A:0	CDS	164/984	missense_variant c.490A>G p.Ile164Val	MAB_2301	Putative membrane protein, mmpL
RGM109/snps.tab:MAB_2300	1526	snp	G	T	T:20 G:0	CDS	509/984	missense_variant c.1526G>T p.Arg509Leu	MAB_2301	Putative membrane protein, mmpL
RGM109/snps.tab:MAB_2300	2476	snp	A	G	G:20 A:0	CDS	826/984	missense_variant c.2476A>G p.Ile826Val	MAB_2301	Putative membrane protein, mmpL
RGM112/snps.tab:MAB_2300	10	snp	T	G	G:15 T:0	CDS	4/984	missense_variant c.10T>G p.Ser4Ala	MAB_2301	Putative membrane protein, mmpL
RGM112/snps.tab:MAB_2300	64	snp	C	T	T:20 C:0	CDS	22/984	missense_variant c.64C>T p.Arg22Cys	MAB_2301	Putative membrane protein, mmpL
RGM112/snps.tab:MAB_2300	70	snp	T	G	G:20 T:0	CDS	24/984	missense_variant c.70T>G p.Ser24Ala	MAB_2301	Putative membrane protein, mmpL
RGM112/snps.tab:MAB_2300	490	snp	A	G	G:20 A:0	CDS	164/984	missense_variant c.490A>G p.Ile164Val	MAB_2301	Putative membrane protein, mmpL
RGM112/snps.tab:MAB_2300	1526	snp	G	T	T:20 G:0	CDS	509/984	missense_variant c.1526G>T p.Arg509Leu	MAB_2301	Putative membrane protein, mmpL
RGM113/snps.tab:MAB_2300	10	snp	T	G	G:18 T:0	CDS	4/984	missense_variant c.10T>G p.Ser4Ala	MAB_2301	Putative membrane protein, mmpL
RGM113/snps.tab:MAB_2300	70	snp	T	G	G:20 T:0	CDS	24/984	missense_variant c.70T>G p.Ser24Ala	MAB_2301	Putative membrane protein, mmpL
RGM113/snps.tab:MAB_2300	490	snp	A	G	G:20 A:0	CDS	164/984	missense_variant c.490A>G p.Ile164Val	MAB_2301	Putative membrane protein, mmpL
RGM113/snps.tab:MAB_2300	1526	snp	G	T	T:20 G:0	CDS	509/984	missense_variant c.1526G>T p.Arg509Leu	MAB_2301	Putative membrane protein, mmpL
RGM113/snps.tab:MAB_2300	2476	snp	A	G	G:20 A:0	CDS	826/984	missense_variant c.2476A>G p.Ile826Val	MAB_2301	Putative membrane protein, mmpL
RGM114/snps.tab:MAB_2300	10	snp	T	G	G:15 T:0	CDS	4/984	missense_variant c.10T>G p.Ser4Ala	MAB_2301	Putative membrane protein, mmpL
RGM114/snps.tab:MAB_2300	70	snp	T	G	G:20 T:0	CDS	24/984	missense_variant c.70T>G p.Ser24Ala	MAB_2301	Putative membrane protein, mmpL
RGM114/snps.tab:MAB_2300	316	snp	G	A	A:20 G:0	CDS	106/984	missense_variant c.316G>A p.Ala106Thr	MAB_2301	Putative membrane protein, mmpL
RGM114/snps.tab:MAB_2300	490	snp	A	G	G:20 A:0	CDS	164/984	missense_variant c.490A>G p.Ile164Val	MAB_2301	Putative membrane protein, mmpL
RGM114/snps.tab:MAB_2300	1526	snp	G	T	T:20 G:0	CDS	509/984	missense_variant c.1526G>T p.Arg509Leu	MAB_2301	Putative membrane protein, mmpL
RGM115/snps.tab:MAB_2300	10	snp	T	G	G:18 T:0	CDS	4/984	missense_variant c.10T>G p.Ser4Ala	MAB_2301	Putative membrane protein, mmpL
RGM115/snps.tab:MAB_2300	70	snp	T	G	G:20 T:0	CDS	24/984	missense_variant c.70T>G p.Ser24Ala	MAB_2301	Putative membrane protein, mmpL
RGM115/snps.tab:MAB_2300	316	snp	G	A	A:20 G:0	CDS	106/984	missense_variant c.316G>A p.Ala106Thr	MAB_2301	Putative membrane protein, mmpL
RGM115/snps.tab:MAB_2300	490	snp	A	G	G:20 A:0	CDS	164/984	missense_variant c.490A>G p.Ile164Val	MAB_2301	Putative membrane protein, mmpL
RGM115/snps.tab:MAB_2300	1526	snp	G	T	T:20 G:0	CDS	509/984	missense_variant c.1526G>T p.Arg509Leu	MAB_2301	Putative membrane protein, mmpL
RGM116/snps.tab:MAB_2300	10	snp	T	G	G:15 T:0	CDS	4/984	missense_variant c.10T>G p.Ser4Ala	MAB_2301	Putative membrane protein, mmpL
RGM116/snps.tab:MAB_2300	70	snp	T	G	G:20 T:0	CDS	24/984	missense_variant c.70T>G p.Ser24Ala	MAB_2301	Putative membrane protein, mmpL
RGM116/snps.tab:MAB_2300	316	snp	G	A	A:20 G:0	CDS	106/984	missense_variant c.316G>A p.Ala106Thr	MAB_2301	Putative membrane protein, mmpL
RGM116/snps.tab:MAB_2300	490	snp	A	G	G:20 A:0	CDS	164/984	missense_variant c.490A>G p.Ile164Val	MAB_2301	Putative membrane protein, mmpL
RGM116/snps.tab:MAB_2300	1526	snp	G	T	T:20 G:0	CDS	509/984	missense_variant c.1526G>T p.Arg509Leu	MAB_2301	Putative membrane protein, mmpL
RGM117/snps.tab:MAB_2300	1526	snp	G	T	T:20 G:0	CDS	509/984	missense_variant c.1526G>T p.Arg509Leu	MAB_2301	Putative membrane protein, mmpL
RGM119/snps.tab:MAB_2300	10	snp	T	G	G:15 T:0	CDS	4/984	missense_variant c.10T>G p.Ser4Ala	MAB_2301	Putative membrane protein, mmpL
RGM119/snps.tab:MAB_2300	70	snp	T	G	G:20 T:0	CDS	24/984	missense_variant c.70T>G p.Ser24Ala	MAB_2301	Putative membrane protein, mmpL
RGM119/snps.tab:MAB_2300	316	snp	G	A	A:20 G:0	CDS	106/984	missense_variant c.316G>A p.Ala106Thr	MAB_2301	Putative membrane protein, mmpL
RGM119/snps.tab:MAB_2300	490	snp	A	G	G:20 A:0	CDS	164/984	missense_variant c.490A>G p.Ile164Val	MAB_2301	Putative membrane protein, mmpL
RGM119/snps.tab:MAB_2300	1526	snp	G	T	T:20 G:0	CDS	509/984	missense_variant c.1526G>T p.Arg509Leu	MAB_2301	Putative membrane protein, mmpL
RGM12/snps.tab:MAB_2300	10	snp	T	G	G:15 T:0	CDS	4/984	missense_variant c.10T>G p.Ser4Ala	MAB_2301	Putative membrane protein, mmpL
RGM12/snps.tab:MAB_2300	70	snp	T	G	G:20 T:0	CDS	24/984	missense_variant c.70T>G p.Ser24Ala	MAB_2301	Putative membrane protein, mmpL
RGM12/snps.tab:MAB_2300	316	snp	G	A	A:20 G:0	CDS	106/984	missense_variant c.316G>A p.Ala106Thr	MAB_2301	Putative membrane protein, mmpL
RGM12/snps.tab:MAB_2300	490	snp	A	G	G:20 A:0	CDS	164/984	missense_variant c.490A>G p.Ile164Val	MAB_2301	Putative membrane protein, mmpL
RGM12/snps.tab:MAB_2300	1526	snp	G	T	T:20 G:0	CDS	509/984	missense_variant c.1526G>T p.Arg509Leu	MAB_2301	Putative membrane protein, mmpL
RGM120/snps.tab:MAB_2300	531	snp	C	A	A:20 C:0	CDS	177/984	missense_variant c.531C>A p.Asn177Lys	MAB_2301	Putative membrane protein, mmpL
RGM120/snps.tab:MAB_2300	1526	snp	G	T	T:20 G:0	CDS	509/984	missense_variant c.1526G>T p.Arg509Leu	MAB_2301	Putative membrane protein, mmpL
RGM121/snps.tab:MAB_2300	531	snp	C	A	A:20 C:0	CDS	177/984	missense_variant c.531C>A p.Asn177Lys	MAB_2301	Putative membrane protein, mmpL
RGM121/snps.tab:MAB_2300	1526	snp	G	T	T:20 G:0	CDS	509/984	missense_variant c.1526G>T p.Arg509Leu	MAB_2301	Putative membrane protein, mmpL
RGM122/snps.tab:MAB_2300	10	snp	T	G	G:18 T:0	CDS	4/984	missense_variant c.10T>G p.Ser4Ala	MAB_2301	Putative membrane protein, mmpL
RGM122/snps.tab:MAB_2300	70	snp	T	G	G:20 T:0	CDS	24/984	missense_variant c.70T>G p.Ser24Ala	MAB_2301	Putative membrane protein, mmpL
RGM122/snps.tab:MAB_2300	316	snp	G	A	A:20 G:0	CDS	106/984	missense_variant c.316G>A p.Ala106Thr	MAB_2301	Putative membrane protein, mmpL
RGM122/snps.tab:MAB_2300	490	snp	A	G	G:20 A:0	CDS	164/984	missense_variant c.490A>G p.Ile164Val	MAB_2301	Putative membrane protein, mmpL
RGM122/snps.tab:MAB_2300	1526	snp	G	T	T:20 G:0	CDS	509/984	missense_variant c.1526G>T p.Arg509Leu	MAB_2301	Putative membrane protein, mmpL
RGM123/snps.tab:MAB_2300	10	snp	T	G	G:15 T:0	CDS	4/984	missense_variant c.10T>G p.Ser4Ala	MAB_2301	Putative membrane protein, mmpL
RGM123/snps.tab:MAB_2300	70	snp	T	G	G:21 T:0	CDS	24/984	missense_variant c.70T>G p.Ser24Ala	MAB_2301	Putative membrane protein, mmpL
RGM123/snps.tab:MAB_2300	490	snp	A	G	G:20 A:0	CDS	164/984	missense_variant c.490A>G p.Ile164Val	MAB_2301	Putative membrane protein, mmpL
RGM123/snps.tab:MAB_2300	1526	snp	G	T	T:20 G:0	CDS	509/984	missense_variant c.1526G>T p.Arg509Leu	MAB_2301	Putative membrane protein, mmpL
RGM124/snps.tab:MAB_2300	10	snp	T	G	G:15 T:0	CDS	4/984	missense_variant c.10T>G p.Ser4Ala	MAB_2301	Putative membrane protein, mmpL
RGM124/snps.tab:MAB_2300	70	snp	T	G	G:21 T:0	CDS	24/984	missense_variant c.70T>G p.Ser24Ala	MAB_2301	Putative membrane protein, mmpL
RGM124/snps.tab:MAB_2300	490	snp	A	G	G:20 A:0	CDS	164/984	missense_variant c.490A>G p.Ile164Val	MAB_2301	Putative membrane protein, mmpL
RGM124/snps.tab:MAB_2300	1526	snp	G	T	T:20 G:0	CDS	509/984	missense_variant c.1526G>T p.Arg509Leu	MAB_2301	Putative membrane protein, mmpL
RGM124/snps.tab:MAB_2300	2476	snp	A	G	G:20 A:0	CDS	826/984	missense_variant c.2476A>G p.Ile826Val	MAB_2301	Putative membrane protein, mmpL
RGM125/snps.tab:MAB_2300	531	snp	C	A	A:20 C:0	CDS	177/984	missense_variant c.531C>A p.Asn177Lys	MAB_2301	Putative membrane protein, mmpL
RGM125/snps.tab:MAB_2300	1526	snp	G	T	T:20 G:0	CDS	509/984	missense_variant c.1526G>T p.Arg509Leu	MAB_2301	Putative membrane protein, mmpL
RGM126/snps.tab:MAB_2300	531	snp	C	A	A:20 C:0	CDS	177/984	missense_variant c.531C>A p.Asn177Lys	MAB_2301	Putative membrane protein, mmpL
RGM126/snps.tab:MAB_2300	1526	snp	G	T	T:20 G:0	CDS	509/984	missense_variant c.1526G>T p.Arg509Leu	MAB_2301	Putative membrane protein, mmpL
RGM127/snps.tab:MAB_2300	10	snp	T	G	G:15 T:0	CDS	4/984	missense_variant c.10T>G p.Ser4Ala	MAB_2301	Putative membrane protein, mmpL
RGM127/snps.tab:MAB_2300	70	snp	T	G	G:20 T:0	CDS	24/984	missense_variant c.70T>G p.Ser24Ala	MAB_2301	Putative membrane protein, mmpL
RGM127/snps.tab:MAB_2300	316	snp	G	A	A:20 G:0	CDS	106/984	missense_variant c.316G>A p.Ala106Thr	MAB_2301	Putative membrane protein, mmpL
RGM127/snps.tab:MAB_2300	490	snp	A	G	G:20 A:0	CDS	164/984	missense_variant c.490A>G p.Ile164Val	MAB_2301	Putative membrane protein, mmpL
RGM127/snps.tab:MAB_2300	1526	snp	G	T	T:20 G:0	CDS	509/984	missense_variant c.1526G>T p.Arg509Leu	MAB_2301	Putative membrane protein, mmpL
RGM128/snps.tab:MAB_2300	531	snp	C	A	A:20 C:0	CDS	177/984	missense_variant c.531C>A p.Asn177Lys	MAB_2301	Putative membrane protein, mmpL
RGM128/snps.tab:MAB_2300	1526	snp	G	T	T:20 G:0	CDS	509/984	missense_variant c.1526G>T p.Arg509Leu	MAB_2301	Putative membrane protein, mmpL
RGM129/snps.tab:MAB_2300	531	snp	C	A	A:20 C:0	CDS	177/984	missense_variant c.531C>A p.Asn177Lys	MAB_2301	Putative membrane protein, mmpL
RGM129/snps.tab:MAB_2300	1526	snp	G	T	T:20 G:0	CDS	509/984	missense_variant c.1526G>T p.Arg509Leu	MAB_2301	Putative membrane protein, mmpL
RGM13/snps.tab:MAB_2300	10	snp	T	G	G:15 T:0	CDS	4/984	missense_variant c.10T>G p.Ser4Ala	MAB_2301	Putative membrane protein, mmpL
RGM13/snps.tab:MAB_2300	70	snp	T	G	G:20 T:0	CDS	24/984	missense_variant c.70T>G p.Ser24Ala	MAB_2301	Putative membrane protein, mmpL
RGM13/snps.tab:MAB_2300	316	snp	G	A	A:20 G:0	CDS	106/984	missense_variant c.316G>A p.Ala106Thr	MAB_2301	Putative membrane protein, mmpL
RGM13/snps.tab:MAB_2300	490	snp	A	G	G:20 A:0	CDS	164/984	missense_variant c.490A>G p.Ile164Val	MAB_2301	Putative membrane protein, mmpL
RGM13/snps.tab:MAB_2300	1526	snp	G	T	T:20 G:0	CDS	509/984	missense_variant c.1526G>T p.Arg509Leu	MAB_2301	Putative membrane protein, mmpL
RGM130/snps.tab:MAB_2300	10	snp	T	G	G:18 T:0	CDS	4/984	missense_variant c.10T>G p.Ser4Ala	MAB_2301	Putative membrane protein, mmpL
RGM130/snps.tab:MAB_2300	70	snp	T	G	G:20 T:0	CDS	24/984	missense_variant c.70T>G p.Ser24Ala	MAB_2301	Putative membrane protein, mmpL
RGM130/snps.tab:MAB_2300	316	snp	G	A	A:20 G:0	CDS	106/984	missense_variant c.316G>A p.Ala106Thr	MAB_2301	Putative membrane protein, mmpL
RGM130/snps.tab:MAB_2300	490	snp	A	G	G:20 A:0	CDS	164/984	missense_variant c.490A>G p.Ile164Val	MAB_2301	Putative membrane protein, mmpL
RGM130/snps.tab:MAB_2300	1526	snp	G	T	T:20 G:0	CDS	509/984	missense_variant c.1526G>T p.Arg509Leu	MAB_2301	Putative membrane protein, mmpL
RGM131/snps.tab:MAB_2300	531	snp	C	A	A:20 C:0	CDS	177/984	missense_variant c.531C>A p.Asn177Lys	MAB_2301	Putative membrane protein, mmpL
RGM131/snps.tab:MAB_2300	1526	snp	G	T	T:20 G:0	CDS	509/984	missense_variant c.1526G>T p.Arg509Leu	MAB_2301	Putative membrane protein, mmpL
RGM133/snps.tab:MAB_2300	10	snp	T	G	G:15 T:0	CDS	4/984	missense_variant c.10T>G p.Ser4Ala	MAB_2301	Putative membrane protein, mmpL
RGM133/snps.tab:MAB_2300	70	snp	T	G	G:21 T:0	CDS	24/984	missense_variant c.70T>G p.Ser24Ala	MAB_2301	Putative membrane protein, mmpL
RGM133/snps.tab:MAB_2300	490	snp	A	G	G:20 A:0	CDS	164/984	missense_variant c.490A>G p.Ile164Val	MAB_2301	Putative membrane protein, mmpL
RGM133/snps.tab:MAB_2300	1526	snp	G	T	T:20 G:0	CDS	509/984	missense_variant c.1526G>T p.Arg509Leu	MAB_2301	Putative membrane protein, mmpL
RGM133/snps.tab:MAB_2300	2476	snp	A	G	G:20 A:0	CDS	826/984	missense_variant c.2476A>G p.Ile826Val	MAB_2301	Putative membrane protein, mmpL
RGM134/snps.tab:MAB_2300	531	snp	C	A	A:20 C:0	CDS	177/984	missense_variant c.531C>A p.Asn177Lys	MAB_2301	Putative membrane protein, mmpL
RGM134/snps.tab:MAB_2300	1526	snp	G	T	T:20 G:0	CDS	509/984	missense_variant c.1526G>T p.Arg509Leu	MAB_2301	Putative membrane protein, mmpL
RGM136/snps.tab:MAB_2300	10	snp	T	G	G:18 T:0	CDS	4/984	missense_variant c.10T>G p.Ser4Ala	MAB_2301	Putative membrane protein, mmpL
RGM136/snps.tab:MAB_2300	70	snp	T	G	G:20 T:0	CDS	24/984	missense_variant c.70T>G p.Ser24Ala	MAB_2301	Putative membrane protein, mmpL
RGM136/snps.tab:MAB_2300	490	snp	A	G	G:20 A:0	CDS	164/984	missense_variant c.490A>G p.Ile164Val	MAB_2301	Putative membrane protein, mmpL
RGM136/snps.tab:MAB_2300	1526	snp	G	T	T:20 G:0	CDS	509/984	missense_variant c.1526G>T p.Arg509Leu	MAB_2301	Putative membrane protein, mmpL
RGM139/snps.tab:MAB_2300	10	snp	T	G	G:18 T:0	CDS	4/984	missense_variant c.10T>G p.Ser4Ala	MAB_2301	Putative membrane protein, mmpL
RGM139/snps.tab:MAB_2300	70	snp	T	G	G:20 T:0	CDS	24/984	missense_variant c.70T>G p.Ser24Ala	MAB_2301	Putative membrane protein, mmpL
RGM139/snps.tab:MAB_2300	490	snp	A	G	G:20 A:0	CDS	164/984	missense_variant c.490A>G p.Ile164Val	MAB_2301	Putative membrane protein, mmpL
RGM139/snps.tab:MAB_2300	1526	snp	G	T	T:20 G:0	CDS	509/984	missense_variant c.1526G>T p.Arg509Leu	MAB_2301	Putative membrane protein, mmpL
RGM142/snps.tab:MAB_2300	1526	snp	G	T	T:20 G:0	CDS	509/984	missense_variant c.1526G>T p.Arg509Leu	MAB_2301	Putative membrane protein, mmpL
RGM145/snps.tab:MAB_2300	10	snp	T	G	G:15 T:0	CDS	4/984	missense_variant c.10T>G p.Ser4Ala	MAB_2301	Putative membrane protein, mmpL
RGM145/snps.tab:MAB_2300	70	snp	T	G	G:20 T:0	CDS	24/984	missense_variant c.70T>G p.Ser24Ala	MAB_2301	Putative membrane protein, mmpL
RGM145/snps.tab:MAB_2300	316	snp	G	A	A:20 G:0	CDS	106/984	missense_variant c.316G>A p.Ala106Thr	MAB_2301	Putative membrane protein, mmpL
RGM145/snps.tab:MAB_2300	490	snp	A	G	G:20 A:0	CDS	164/984	missense_variant c.490A>G p.Ile164Val	MAB_2301	Putative membrane protein, mmpL
RGM145/snps.tab:MAB_2300	1526	snp	G	T	T:20 G:0	CDS	509/984	missense_variant c.1526G>T p.Arg509Leu	MAB_2301	Putative membrane protein, mmpL
RGM146/snps.tab:MAB_2300	10	snp	T	G	G:15 T:0	CDS	4/984	missense_variant c.10T>G p.Ser4Ala	MAB_2301	Putative membrane protein, mmpL
RGM146/snps.tab:MAB_2300	70	snp	T	G	G:20 T:0	CDS	24/984	missense_variant c.70T>G p.Ser24Ala	MAB_2301	Putative membrane protein, mmpL
RGM146/snps.tab:MAB_2300	316	snp	G	A	A:20 G:0	CDS	106/984	missense_variant c.316G>A p.Ala106Thr	MAB_2301	Putative membrane protein, mmpL
RGM146/snps.tab:MAB_2300	490	snp	A	G	G:20 A:0	CDS	164/984	missense_variant c.490A>G p.Ile164Val	MAB_2301	Putative membrane protein, mmpL
RGM146/snps.tab:MAB_2300	1526	snp	G	T	T:20 G:0	CDS	509/984	missense_variant c.1526G>T p.Arg509Leu	MAB_2301	Putative membrane protein, mmpL
RGM147/snps.tab:MAB_2300	10	snp	T	G	G:15 T:0	CDS	4/984	missense_variant c.10T>G p.Ser4Ala	MAB_2301	Putative membrane protein, mmpL
RGM147/snps.tab:MAB_2300	70	snp	T	G	G:21 T:0	CDS	24/984	missense_variant c.70T>G p.Ser24Ala	MAB_2301	Putative membrane protein, mmpL
RGM147/snps.tab:MAB_2300	316	snp	G	A	A:20 G:0	CDS	106/984	missense_variant c.316G>A p.Ala106Thr	MAB_2301	Putative membrane protein, mmpL
RGM147/snps.tab:MAB_2300	490	snp	A	G	G:20 A:0	CDS	164/984	missense_variant c.490A>G p.Ile164Val	MAB_2301	Putative membrane protein, mmpL
RGM147/snps.tab:MAB_2300	1526	snp	G	T	T:20 G:0	CDS	509/984	missense_variant c.1526G>T p.Arg509Leu	MAB_2301	Putative membrane protein, mmpL
RGM148/snps.tab:MAB_2300	10	snp	T	G	G:10 T:0	CDS	4/984	missense_variant c.10T>G p.Ser4Ala	MAB_2301	Putative membrane protein, mmpL
RGM148/snps.tab:MAB_2300	70	snp	T	G	G:14 T:0	CDS	24/984	missense_variant c.70T>G p.Ser24Ala	MAB_2301	Putative membrane protein, mmpL
RGM148/snps.tab:MAB_2300	316	snp	G	A	A:20 G:0	CDS	106/984	missense_variant c.316G>A p.Ala106Thr	MAB_2301	Putative membrane protein, mmpL
RGM148/snps.tab:MAB_2300	490	snp	A	G	G:20 A:0	CDS	164/984	missense_variant c.490A>G p.Ile164Val	MAB_2301	Putative membrane protein, mmpL
RGM148/snps.tab:MAB_2300	1526	snp	G	T	T:20 G:0	CDS	509/984	missense_variant c.1526G>T p.Arg509Leu	MAB_2301	Putative membrane protein, mmpL
RGM150/snps.tab:MAB_2300	10	snp	T	G	G:15 T:0	CDS	4/984	missense_variant c.10T>G p.Ser4Ala	MAB_2301	Putative membrane protein, mmpL
RGM150/snps.tab:MAB_2300	70	snp	T	G	G:20 T:0	CDS	24/984	missense_variant c.70T>G p.Ser24Ala	MAB_2301	Putative membrane protein, mmpL
RGM150/snps.tab:MAB_2300	316	snp	G	A	A:20 G:0	CDS	106/984	missense_variant c.316G>A p.Ala106Thr	MAB_2301	Putative membrane protein, mmpL
RGM150/snps.tab:MAB_2300	490	snp	A	G	G:20 A:0	CDS	164/984	missense_variant c.490A>G p.Ile164Val	MAB_2301	Putative membrane protein, mmpL
RGM150/snps.tab:MAB_2300	1526	snp	G	T	T:20 G:0	CDS	509/984	missense_variant c.1526G>T p.Arg509Leu	MAB_2301	Putative membrane protein, mmpL
RGM151/snps.tab:MAB_2300	10	snp	T	G	G:15 T:0	CDS	4/984	missense_variant c.10T>G p.Ser4Ala	MAB_2301	Putative membrane protein, mmpL
RGM151/snps.tab:MAB_2300	70	snp	T	G	G:20 T:0	CDS	24/984	missense_variant c.70T>G p.Ser24Ala	MAB_2301	Putative membrane protein, mmpL
RGM151/snps.tab:MAB_2300	490	snp	A	G	G:20 A:0	CDS	164/984	missense_variant c.490A>G p.Ile164Val	MAB_2301	Putative membrane protein, mmpL
RGM151/snps.tab:MAB_2300	1526	snp	G	T	T:20 G:0	CDS	509/984	missense_variant c.1526G>T p.Arg509Leu	MAB_2301	Putative membrane protein, mmpL
RGM151/snps.tab:MAB_2300	2476	snp	A	G	G:20 A:0	CDS	826/984	missense_variant c.2476A>G p.Ile826Val	MAB_2301	Putative membrane protein, mmpL
RGM153/snps.tab:MAB_2300	1526	snp	G	T	T:20 G:0	CDS	509/984	missense_variant c.1526G>T p.Arg509Leu	MAB_2301	Putative membrane protein, mmpL
RGM154/snps.tab:MAB_2300	10	snp	T	G	G:15 T:0	CDS	4/984	missense_variant c.10T>G p.Ser4Ala	MAB_2301	Putative membrane protein, mmpL
RGM154/snps.tab:MAB_2300	70	snp	T	G	G:20 T:0	CDS	24/984	missense_variant c.70T>G p.Ser24Ala	MAB_2301	Putative membrane protein, mmpL
RGM154/snps.tab:MAB_2300	316	snp	G	A	A:20 G:0	CDS	106/984	missense_variant c.316G>A p.Ala106Thr	MAB_2301	Putative membrane protein, mmpL
RGM154/snps.tab:MAB_2300	490	snp	A	G	G:20 A:0	CDS	164/984	missense_variant c.490A>G p.Ile164Val	MAB_2301	Putative membrane protein, mmpL
RGM154/snps.tab:MAB_2300	1526	snp	G	T	T:20 G:0	CDS	509/984	missense_variant c.1526G>T p.Arg509Leu	MAB_2301	Putative membrane protein, mmpL
RGM155/snps.tab:MAB_2300	10	snp	T	G	G:15 T:0	CDS	4/984	missense_variant c.10T>G p.Ser4Ala	MAB_2301	Putative membrane protein, mmpL
RGM155/snps.tab:MAB_2300	70	snp	T	G	G:20 T:0	CDS	24/984	missense_variant c.70T>G p.Ser24Ala	MAB_2301	Putative membrane protein, mmpL
RGM155/snps.tab:MAB_2300	316	snp	G	A	A:20 G:0	CDS	106/984	missense_variant c.316G>A p.Ala106Thr	MAB_2301	Putative membrane protein, mmpL
RGM155/snps.tab:MAB_2300	490	snp	A	G	G:20 A:0	CDS	164/984	missense_variant c.490A>G p.Ile164Val	MAB_2301	Putative membrane protein, mmpL
RGM155/snps.tab:MAB_2300	1526	snp	G	T	T:20 G:0	CDS	509/984	missense_variant c.1526G>T p.Arg509Leu	MAB_2301	Putative membrane protein, mmpL
RGM16/snps.tab:MAB_2300	10	snp	T	G	G:18 T:0	CDS	4/984	missense_variant c.10T>G p.Ser4Ala	MAB_2301	Putative membrane protein, mmpL
RGM16/snps.tab:MAB_2300	70	snp	T	G	G:20 T:0	CDS	24/984	missense_variant c.70T>G p.Ser24Ala	MAB_2301	Putative membrane protein, mmpL
RGM16/snps.tab:MAB_2300	316	snp	G	A	A:20 G:0	CDS	106/984	missense_variant c.316G>A p.Ala106Thr	MAB_2301	Putative membrane protein, mmpL
RGM16/snps.tab:MAB_2300	490	snp	A	G	G:20 A:0	CDS	164/984	missense_variant c.490A>G p.Ile164Val	MAB_2301	Putative membrane protein, mmpL
RGM16/snps.tab:MAB_2300	1526	snp	G	T	T:20 G:0	CDS	509/984	missense_variant c.1526G>T p.Arg509Leu	MAB_2301	Putative membrane protein, mmpL
RGM160/snps.tab:MAB_2300	10	snp	T	G	G:15 T:0	CDS	4/984	missense_variant c.10T>G p.Ser4Ala	MAB_2301	Putative membrane protein, mmpL
RGM160/snps.tab:MAB_2300	70	snp	T	G	G:20 T:0	CDS	24/984	missense_variant c.70T>G p.Ser24Ala	MAB_2301	Putative membrane protein, mmpL
RGM160/snps.tab:MAB_2300	316	snp	G	A	A:20 G:0	CDS	106/984	missense_variant c.316G>A p.Ala106Thr	MAB_2301	Putative membrane protein, mmpL
RGM160/snps.tab:MAB_2300	490	snp	A	G	G:20 A:0	CDS	164/984	missense_variant c.490A>G p.Ile164Val	MAB_2301	Putative membrane protein, mmpL
RGM160/snps.tab:MAB_2300	1526	snp	G	T	T:20 G:0	CDS	509/984	missense_variant c.1526G>T p.Arg509Leu	MAB_2301	Putative membrane protein, mmpL
RGM161/snps.tab:MAB_2300	531	snp	C	A	A:20 C:0	CDS	177/984	missense_variant c.531C>A p.Asn177Lys	MAB_2301	Putative membrane protein, mmpL
RGM161/snps.tab:MAB_2300	1526	snp	G	T	T:20 G:0	CDS	509/984	missense_variant c.1526G>T p.Arg509Leu	MAB_2301	Putative membrane protein, mmpL
RGM162/snps.tab:MAB_2300	10	snp	T	G	G:15 T:0	CDS	4/984	missense_variant c.10T>G p.Ser4Ala	MAB_2301	Putative membrane protein, mmpL
RGM162/snps.tab:MAB_2300	70	snp	T	G	G:20 T:0	CDS	24/984	missense_variant c.70T>G p.Ser24Ala	MAB_2301	Putative membrane protein, mmpL
RGM162/snps.tab:MAB_2300	316	snp	G	A	A:20 G:0	CDS	106/984	missense_variant c.316G>A p.Ala106Thr	MAB_2301	Putative membrane protein, mmpL
RGM162/snps.tab:MAB_2300	490	snp	A	G	G:20 A:0	CDS	164/984	missense_variant c.490A>G p.Ile164Val	MAB_2301	Putative membrane protein, mmpL
RGM162/snps.tab:MAB_2300	1526	snp	G	T	T:20 G:0	CDS	509/984	missense_variant c.1526G>T p.Arg509Leu	MAB_2301	Putative membrane protein, mmpL
RGM163/snps.tab:MAB_2300	10	snp	T	G	G:15 T:0	CDS	4/984	missense_variant c.10T>G p.Ser4Ala	MAB_2301	Putative membrane protein, mmpL
RGM163/snps.tab:MAB_2300	46	snp	T	G	G:18 T:0	CDS	16/984	missense_variant c.46T>G p.Leu16Val	MAB_2301	Putative membrane protein, mmpL
RGM163/snps.tab:MAB_2300	70	snp	T	G	G:20 T:0	CDS	24/984	missense_variant c.70T>G p.Ser24Ala	MAB_2301	Putative membrane protein, mmpL
RGM163/snps.tab:MAB_2300	490	snp	A	G	G:20 A:0	CDS	164/984	missense_variant c.490A>G p.Ile164Val	MAB_2301	Putative membrane protein, mmpL
RGM163/snps.tab:MAB_2300	1526	snp	G	T	T:20 G:0	CDS	509/984	missense_variant c.1526G>T p.Arg509Leu	MAB_2301	Putative membrane protein, mmpL
RGM164/snps.tab:MAB_2300	1526	snp	G	T	T:20 G:0	CDS	509/984	missense_variant c.1526G>T p.Arg509Leu	MAB_2301	Putative membrane protein, mmpL
RGM165/snps.tab:MAB_2300	10	snp	T	G	G:15 T:0	CDS	4/984	missense_variant c.10T>G p.Ser4Ala	MAB_2301	Putative membrane protein, mmpL
RGM165/snps.tab:MAB_2300	70	snp	T	G	G:21 T:0	CDS	24/984	missense_variant c.70T>G p.Ser24Ala	MAB_2301	Putative membrane protein, mmpL
RGM165/snps.tab:MAB_2300	490	snp	A	G	G:20 A:0	CDS	164/984	missense_variant c.490A>G p.Ile164Val	MAB_2301	Putative membrane protein, mmpL
RGM165/snps.tab:MAB_2300	1526	snp	G	T	T:20 G:0	CDS	509/984	missense_variant c.1526G>T p.Arg509Leu	MAB_2301	Putative membrane protein, mmpL
RGM165/snps.tab:MAB_2300	2476	snp	A	G	G:20 A:0	CDS	826/984	missense_variant c.2476A>G p.Ile826Val	MAB_2301	Putative membrane protein, mmpL
RGM166/snps.tab:MAB_2300	531	snp	C	A	A:20 C:0	CDS	177/984	missense_variant c.531C>A p.Asn177Lys	MAB_2301	Putative membrane protein, mmpL
RGM166/snps.tab:MAB_2300	1526	snp	G	T	T:20 G:0	CDS	509/984	missense_variant c.1526G>T p.Arg509Leu	MAB_2301	Putative membrane protein, mmpL
RGM167/snps.tab:MAB_2300	10	snp	T	G	G:15 T:0	CDS	4/984	missense_variant c.10T>G p.Ser4Ala	MAB_2301	Putative membrane protein, mmpL
RGM167/snps.tab:MAB_2300	70	snp	T	G	G:21 T:0	CDS	24/984	missense_variant c.70T>G p.Ser24Ala	MAB_2301	Putative membrane protein, mmpL
RGM167/snps.tab:MAB_2300	316	snp	G	A	A:20 G:0	CDS	106/984	missense_variant c.316G>A p.Ala106Thr	MAB_2301	Putative membrane protein, mmpL
RGM167/snps.tab:MAB_2300	490	snp	A	G	G:20 A:0	CDS	164/984	missense_variant c.490A>G p.Ile164Val	MAB_2301	Putative membrane protein, mmpL
RGM167/snps.tab:MAB_2300	1526	snp	G	T	T:20 G:0	CDS	509/984	missense_variant c.1526G>T p.Arg509Leu	MAB_2301	Putative membrane protein, mmpL
RGM17/snps.tab:MAB_2300	10	snp	T	G	G:15 T:0	CDS	4/984	missense_variant c.10T>G p.Ser4Ala	MAB_2301	Putative membrane protein, mmpL
RGM17/snps.tab:MAB_2300	70	snp	T	G	G:20 T:0	CDS	24/984	missense_variant c.70T>G p.Ser24Ala	MAB_2301	Putative membrane protein, mmpL
RGM17/snps.tab:MAB_2300	316	snp	G	A	A:20 G:0	CDS	106/984	missense_variant c.316G>A p.Ala106Thr	MAB_2301	Putative membrane protein, mmpL
RGM17/snps.tab:MAB_2300	490	snp	A	G	G:20 A:0	CDS	164/984	missense_variant c.490A>G p.Ile164Val	MAB_2301	Putative membrane protein, mmpL
RGM17/snps.tab:MAB_2300	1526	snp	G	T	T:20 G:0	CDS	509/984	missense_variant c.1526G>T p.Arg509Leu	MAB_2301	Putative membrane protein, mmpL
RGM171/snps.tab:MAB_2300	10	snp	T	G	G:15 T:0	CDS	4/984	missense_variant c.10T>G p.Ser4Ala	MAB_2301	Putative membrane protein, mmpL
RGM171/snps.tab:MAB_2300	70	snp	T	G	G:21 T:0	CDS	24/984	missense_variant c.70T>G p.Ser24Ala	MAB_2301	Putative membrane protein, mmpL
RGM171/snps.tab:MAB_2300	316	snp	G	A	A:20 G:0	CDS	106/984	missense_variant c.316G>A p.Ala106Thr	MAB_2301	Putative membrane protein, mmpL
RGM171/snps.tab:MAB_2300	490	snp	A	G	G:20 A:0	CDS	164/984	missense_variant c.490A>G p.Ile164Val	MAB_2301	Putative membrane protein, mmpL
RGM171/snps.tab:MAB_2300	1526	snp	G	T	T:20 G:0	CDS	509/984	missense_variant c.1526G>T p.Arg509Leu	MAB_2301	Putative membrane protein, mmpL
RGM172/snps.tab:MAB_2300	10	snp	T	G	G:15 T:0	CDS	4/984	missense_variant c.10T>G p.Ser4Ala	MAB_2301	Putative membrane protein, mmpL
RGM172/snps.tab:MAB_2300	70	snp	T	G	G:20 T:0	CDS	24/984	missense_variant c.70T>G p.Ser24Ala	MAB_2301	Putative membrane protein, mmpL
RGM172/snps.tab:MAB_2300	316	snp	G	A	A:20 G:0	CDS	106/984	missense_variant c.316G>A p.Ala106Thr	MAB_2301	Putative membrane protein, mmpL
RGM172/snps.tab:MAB_2300	490	snp	A	G	G:20 A:0	CDS	164/984	missense_variant c.490A>G p.Ile164Val	MAB_2301	Putative membrane protein, mmpL
RGM172/snps.tab:MAB_2300	1526	snp	G	T	T:20 G:0	CDS	509/984	missense_variant c.1526G>T p.Arg509Leu	MAB_2301	Putative membrane protein, mmpL
RGM173/snps.tab:MAB_2300	1526	snp	G	T	T:20 G:0	CDS	509/984	missense_variant c.1526G>T p.Arg509Leu	MAB_2301	Putative membrane protein, mmpL
RGM174/snps.tab:MAB_2300	10	snp	T	G	G:15 T:0	CDS	4/984	missense_variant c.10T>G p.Ser4Ala	MAB_2301	Putative membrane protein, mmpL
RGM174/snps.tab:MAB_2300	70	snp	T	G	G:21 T:0	CDS	24/984	missense_variant c.70T>G p.Ser24Ala	MAB_2301	Putative membrane protein, mmpL
RGM174/snps.tab:MAB_2300	490	snp	A	G	G:20 A:0	CDS	164/984	missense_variant c.490A>G p.Ile164Val	MAB_2301	Putative membrane protein, mmpL
RGM174/snps.tab:MAB_2300	1526	snp	G	T	T:20 G:0	CDS	509/984	missense_variant c.1526G>T p.Arg509Leu	MAB_2301	Putative membrane protein, mmpL
RGM175/snps.tab:MAB_2300	10	snp	T	G	G:15 T:0	CDS	4/984	missense_variant c.10T>G p.Ser4Ala	MAB_2301	Putative membrane protein, mmpL
RGM175/snps.tab:MAB_2300	70	snp	T	G	G:20 T:0	CDS	24/984	missense_variant c.70T>G p.Ser24Ala	MAB_2301	Putative membrane protein, mmpL
RGM175/snps.tab:MAB_2300	316	snp	G	A	A:20 G:0	CDS	106/984	missense_variant c.316G>A p.Ala106Thr	MAB_2301	Putative membrane protein, mmpL
RGM175/snps.tab:MAB_2300	490	snp	A	G	G:20 A:0	CDS	164/984	missense_variant c.490A>G p.Ile164Val	MAB_2301	Putative membrane protein, mmpL
RGM175/snps.tab:MAB_2300	1526	snp	G	T	T:20 G:0	CDS	509/984	missense_variant c.1526G>T p.Arg509Leu	MAB_2301	Putative membrane protein, mmpL
RGM178/snps.tab:MAB_2300	10	snp	T	G	G:15 T:0	CDS	4/984	missense_variant c.10T>G p.Ser4Ala	MAB_2301	Putative membrane protein, mmpL
RGM178/snps.tab:MAB_2300	70	snp	T	G	G:20 T:0	CDS	24/984	missense_variant c.70T>G p.Ser24Ala	MAB_2301	Putative membrane protein, mmpL
RGM178/snps.tab:MAB_2300	316	snp	G	A	A:20 G:0	CDS	106/984	missense_variant c.316G>A p.Ala106Thr	MAB_2301	Putative membrane protein, mmpL
RGM178/snps.tab:MAB_2300	490	snp	A	G	G:20 A:0	CDS	164/984	missense_variant c.490A>G p.Ile164Val	MAB_2301	Putative membrane protein, mmpL
RGM178/snps.tab:MAB_2300	1526	snp	G	T	T:20 G:0	CDS	509/984	missense_variant c.1526G>T p.Arg509Leu	MAB_2301	Putative membrane protein, mmpL
RGM179/snps.tab:MAB_2300	10	snp	T	G	G:15 T:0	CDS	4/984	missense_variant c.10T>G p.Ser4Ala	MAB_2301	Putative membrane protein, mmpL
RGM179/snps.tab:MAB_2300	70	snp	T	G	G:20 T:0	CDS	24/984	missense_variant c.70T>G p.Ser24Ala	MAB_2301	Putative membrane protein, mmpL
RGM179/snps.tab:MAB_2300	316	snp	G	A	A:20 G:0	CDS	106/984	missense_variant c.316G>A p.Ala106Thr	MAB_2301	Putative membrane protein, mmpL
RGM179/snps.tab:MAB_2300	490	snp	A	G	G:20 A:0	CDS	164/984	missense_variant c.490A>G p.Ile164Val	MAB_2301	Putative membrane protein, mmpL
RGM179/snps.tab:MAB_2300	1526	snp	G	T	T:20 G:0	CDS	509/984	missense_variant c.1526G>T p.Arg509Leu	MAB_2301	Putative membrane protein, mmpL
RGM18/snps.tab:MAB_2300	10	snp	T	G	G:18 T:0	CDS	4/984	missense_variant c.10T>G p.Ser4Ala	MAB_2301	Putative membrane protein, mmpL
RGM18/snps.tab:MAB_2300	70	snp	T	G	G:20 T:0	CDS	24/984	missense_variant c.70T>G p.Ser24Ala	MAB_2301	Putative membrane protein, mmpL
RGM18/snps.tab:MAB_2300	316	snp	G	A	A:20 G:0	CDS	106/984	missense_variant c.316G>A p.Ala106Thr	MAB_2301	Putative membrane protein, mmpL
RGM18/snps.tab:MAB_2300	490	snp	A	G	G:20 A:0	CDS	164/984	missense_variant c.490A>G p.Ile164Val	MAB_2301	Putative membrane protein, mmpL
RGM18/snps.tab:MAB_2300	1526	snp	G	T	T:20 G:0	CDS	509/984	missense_variant c.1526G>T p.Arg509Leu	MAB_2301	Putative membrane protein, mmpL
RGM180/snps.tab:MAB_2300	10	snp	T	G	G:15 T:0	CDS	4/984	missense_variant c.10T>G p.Ser4Ala	MAB_2301	Putative membrane protein, mmpL
RGM180/snps.tab:MAB_2300	70	snp	T	G	G:20 T:0	CDS	24/984	missense_variant c.70T>G p.Ser24Ala	MAB_2301	Putative membrane protein, mmpL
RGM180/snps.tab:MAB_2300	316	snp	G	A	A:20 G:0	CDS	106/984	missense_variant c.316G>A p.Ala106Thr	MAB_2301	Putative membrane protein, mmpL
RGM180/snps.tab:MAB_2300	490	snp	A	G	G:20 A:0	CDS	164/984	missense_variant c.490A>G p.Ile164Val	MAB_2301	Putative membrane protein, mmpL
RGM180/snps.tab:MAB_2300	1526	snp	G	T	T:20 G:0	CDS	509/984	missense_variant c.1526G>T p.Arg509Leu	MAB_2301	Putative membrane protein, mmpL
RGM184/snps.tab:MAB_2300	10	snp	T	G	G:15 T:0	CDS	4/984	missense_variant c.10T>G p.Ser4Ala	MAB_2301	Putative membrane protein, mmpL
RGM184/snps.tab:MAB_2300	70	snp	T	G	G:21 T:0	CDS	24/984	missense_variant c.70T>G p.Ser24Ala	MAB_2301	Putative membrane protein, mmpL
RGM184/snps.tab:MAB_2300	316	snp	G	A	A:20 G:0	CDS	106/984	missense_variant c.316G>A p.Ala106Thr	MAB_2301	Putative membrane protein, mmpL
RGM184/snps.tab:MAB_2300	490	snp	A	G	G:20 A:0	CDS	164/984	missense_variant c.490A>G p.Ile164Val	MAB_2301	Putative membrane protein, mmpL
RGM184/snps.tab:MAB_2300	1526	snp	G	T	T:20 G:0	CDS	509/984	missense_variant c.1526G>T p.Arg509Leu	MAB_2301	Putative membrane protein, mmpL
RGM185/snps.tab:MAB_2300	10	snp	T	G	G:15 T:0	CDS	4/984	missense_variant c.10T>G p.Ser4Ala	MAB_2301	Putative membrane protein, mmpL
RGM185/snps.tab:MAB_2300	70	snp	T	G	G:20 T:0	CDS	24/984	missense_variant c.70T>G p.Ser24Ala	MAB_2301	Putative membrane protein, mmpL
RGM185/snps.tab:MAB_2300	316	snp	G	A	A:20 G:0	CDS	106/984	missense_variant c.316G>A p.Ala106Thr	MAB_2301	Putative membrane protein, mmpL
RGM185/snps.tab:MAB_2300	490	snp	A	G	G:20 A:0	CDS	164/984	missense_variant c.490A>G p.Ile164Val	MAB_2301	Putative membrane protein, mmpL
RGM185/snps.tab:MAB_2300	1526	snp	G	T	T:20 G:0	CDS	509/984	missense_variant c.1526G>T p.Arg509Leu	MAB_2301	Putative membrane protein, mmpL
RGM187/snps.tab:MAB_2300	10	snp	T	G	G:17 T:0	CDS	4/984	missense_variant c.10T>G p.Ser4Ala	MAB_2301	Putative membrane protein, mmpL
RGM187/snps.tab:MAB_2300	70	snp	T	G	G:20 T:0	CDS	24/984	missense_variant c.70T>G p.Ser24Ala	MAB_2301	Putative membrane protein, mmpL
RGM187/snps.tab:MAB_2300	316	snp	G	A	A:20 G:0	CDS	106/984	missense_variant c.316G>A p.Ala106Thr	MAB_2301	Putative membrane protein, mmpL
RGM187/snps.tab:MAB_2300	490	snp	A	G	G:20 A:0	CDS	164/984	missense_variant c.490A>G p.Ile164Val	MAB_2301	Putative membrane protein, mmpL
RGM187/snps.tab:MAB_2300	1526	snp	G	T	T:20 G:0	CDS	509/984	missense_variant c.1526G>T p.Arg509Leu	MAB_2301	Putative membrane protein, mmpL
RGM188/snps.tab:MAB_2300	10	snp	T	G	G:15 T:0	CDS	4/984	missense_variant c.10T>G p.Ser4Ala	MAB_2301	Putative membrane protein, mmpL
RGM188/snps.tab:MAB_2300	70	snp	T	G	G:20 T:0	CDS	24/984	missense_variant c.70T>G p.Ser24Ala	MAB_2301	Putative membrane protein, mmpL
RGM188/snps.tab:MAB_2300	490	snp	A	G	G:20 A:0	CDS	164/984	missense_variant c.490A>G p.Ile164Val	MAB_2301	Putative membrane protein, mmpL
RGM188/snps.tab:MAB_2300	1526	snp	G	T	T:20 G:0	CDS	509/984	missense_variant c.1526G>T p.Arg509Leu	MAB_2301	Putative membrane protein, mmpL
RGM188/snps.tab:MAB_2300	2476	snp	A	G	G:20 A:0	CDS	826/984	missense_variant c.2476A>G p.Ile826Val	MAB_2301	Putative membrane protein, mmpL
RGM189/snps.tab:MAB_2300	10	snp	T	G	G:15 T:0	CDS	4/984	missense_variant c.10T>G p.Ser4Ala	MAB_2301	Putative membrane protein, mmpL
RGM189/snps.tab:MAB_2300	70	snp	T	G	G:20 T:0	CDS	24/984	missense_variant c.70T>G p.Ser24Ala	MAB_2301	Putative membrane protein, mmpL
RGM189/snps.tab:MAB_2300	490	snp	A	G	G:20 A:0	CDS	164/984	missense_variant c.490A>G p.Ile164Val	MAB_2301	Putative membrane protein, mmpL
RGM189/snps.tab:MAB_2300	1526	snp	G	T	T:20 G:0	CDS	509/984	missense_variant c.1526G>T p.Arg509Leu	MAB_2301	Putative membrane protein, mmpL
RGM19/snps.tab:MAB_2300	10	snp	T	G	G:15 T:0	CDS	4/984	missense_variant c.10T>G p.Ser4Ala	MAB_2301	Putative membrane protein, mmpL
RGM19/snps.tab:MAB_2300	70	snp	T	G	G:21 T:0	CDS	24/984	missense_variant c.70T>G p.Ser24Ala	MAB_2301	Putative membrane protein, mmpL
RGM19/snps.tab:MAB_2300	316	snp	G	A	A:20 G:0	CDS	106/984	missense_variant c.316G>A p.Ala106Thr	MAB_2301	Putative membrane protein, mmpL
RGM19/snps.tab:MAB_2300	490	snp	A	G	G:20 A:0	CDS	164/984	missense_variant c.490A>G p.Ile164Val	MAB_2301	Putative membrane protein, mmpL
RGM19/snps.tab:MAB_2300	1526	snp	G	T	T:20 G:0	CDS	509/984	missense_variant c.1526G>T p.Arg509Leu	MAB_2301	Putative membrane protein, mmpL
RGM190/snps.tab:MAB_2300	10	snp	T	G	G:15 T:0	CDS	4/984	missense_variant c.10T>G p.Ser4Ala	MAB_2301	Putative membrane protein, mmpL
RGM190/snps.tab:MAB_2300	70	snp	T	G	G:20 T:0	CDS	24/984	missense_variant c.70T>G p.Ser24Ala	MAB_2301	Putative membrane protein, mmpL
RGM190/snps.tab:MAB_2300	316	snp	G	A	A:20 G:0	CDS	106/984	missense_variant c.316G>A p.Ala106Thr	MAB_2301	Putative membrane protein, mmpL
RGM190/snps.tab:MAB_2300	490	snp	A	G	G:20 A:0	CDS	164/984	missense_variant c.490A>G p.Ile164Val	MAB_2301	Putative membrane protein, mmpL
RGM190/snps.tab:MAB_2300	1526	snp	G	T	T:20 G:0	CDS	509/984	missense_variant c.1526G>T p.Arg509Leu	MAB_2301	Putative membrane protein, mmpL
RGM191/snps.tab:MAB_2300	10	snp	T	G	G:15 T:0	CDS	4/984	missense_variant c.10T>G p.Ser4Ala	MAB_2301	Putative membrane protein, mmpL
RGM191/snps.tab:MAB_2300	70	snp	T	G	G:20 T:0	CDS	24/984	missense_variant c.70T>G p.Ser24Ala	MAB_2301	Putative membrane protein, mmpL
RGM191/snps.tab:MAB_2300	316	snp	G	A	A:20 G:0	CDS	106/984	missense_variant c.316G>A p.Ala106Thr	MAB_2301	Putative membrane protein, mmpL
RGM191/snps.tab:MAB_2300	490	snp	A	G	G:20 A:0	CDS	164/984	missense_variant c.490A>G p.Ile164Val	MAB_2301	Putative membrane protein, mmpL
RGM191/snps.tab:MAB_2300	1526	snp	G	T	T:20 G:0	CDS	509/984	missense_variant c.1526G>T p.Arg509Leu	MAB_2301	Putative membrane protein, mmpL
RGM192/snps.tab:MAB_2300	10	snp	T	G	G:15 T:0	CDS	4/984	missense_variant c.10T>G p.Ser4Ala	MAB_2301	Putative membrane protein, mmpL
RGM192/snps.tab:MAB_2300	70	snp	T	G	G:20 T:0	CDS	24/984	missense_variant c.70T>G p.Ser24Ala	MAB_2301	Putative membrane protein, mmpL
RGM192/snps.tab:MAB_2300	316	snp	G	A	A:20 G:0	CDS	106/984	missense_variant c.316G>A p.Ala106Thr	MAB_2301	Putative membrane protein, mmpL
RGM192/snps.tab:MAB_2300	490	snp	A	G	G:20 A:0	CDS	164/984	missense_variant c.490A>G p.Ile164Val	MAB_2301	Putative membrane protein, mmpL
RGM192/snps.tab:MAB_2300	1526	snp	G	T	T:20 G:0	CDS	509/984	missense_variant c.1526G>T p.Arg509Leu	MAB_2301	Putative membrane protein, mmpL
RGM193/snps.tab:MAB_2300	10	snp	T	G	G:15 T:0	CDS	4/984	missense_variant c.10T>G p.Ser4Ala	MAB_2301	Putative membrane protein, mmpL
RGM193/snps.tab:MAB_2300	70	snp	T	G	G:20 T:0	CDS	24/984	missense_variant c.70T>G p.Ser24Ala	MAB_2301	Putative membrane protein, mmpL
RGM193/snps.tab:MAB_2300	316	snp	G	A	A:20 G:0	CDS	106/984	missense_variant c.316G>A p.Ala106Thr	MAB_2301	Putative membrane protein, mmpL
RGM193/snps.tab:MAB_2300	490	snp	A	G	G:20 A:0	CDS	164/984	missense_variant c.490A>G p.Ile164Val	MAB_2301	Putative membrane protein, mmpL
RGM193/snps.tab:MAB_2300	1526	snp	G	T	T:20 G:0	CDS	509/984	missense_variant c.1526G>T p.Arg509Leu	MAB_2301	Putative membrane protein, mmpL
RGM194/snps.tab:MAB_2300	10	snp	T	G	G:15 T:0	CDS	4/984	missense_variant c.10T>G p.Ser4Ala	MAB_2301	Putative membrane protein, mmpL
RGM194/snps.tab:MAB_2300	70	snp	T	G	G:20 T:0	CDS	24/984	missense_variant c.70T>G p.Ser24Ala	MAB_2301	Putative membrane protein, mmpL
RGM194/snps.tab:MAB_2300	316	snp	G	A	A:20 G:0	CDS	106/984	missense_variant c.316G>A p.Ala106Thr	MAB_2301	Putative membrane protein, mmpL
RGM194/snps.tab:MAB_2300	490	snp	A	G	G:20 A:0	CDS	164/984	missense_variant c.490A>G p.Ile164Val	MAB_2301	Putative membrane protein, mmpL
RGM194/snps.tab:MAB_2300	1526	snp	G	T	T:20 G:0	CDS	509/984	missense_variant c.1526G>T p.Arg509Leu	MAB_2301	Putative membrane protein, mmpL
RGM195/snps.tab:MAB_2300	10	snp	T	G	G:15 T:0	CDS	4/984	missense_variant c.10T>G p.Ser4Ala	MAB_2301	Putative membrane protein, mmpL
RGM195/snps.tab:MAB_2300	70	snp	T	G	G:20 T:0	CDS	24/984	missense_variant c.70T>G p.Ser24Ala	MAB_2301	Putative membrane protein, mmpL
RGM195/snps.tab:MAB_2300	316	snp	G	A	A:20 G:0	CDS	106/984	missense_variant c.316G>A p.Ala106Thr	MAB_2301	Putative membrane protein, mmpL
RGM195/snps.tab:MAB_2300	490	snp	A	G	G:20 A:0	CDS	164/984	missense_variant c.490A>G p.Ile164Val	MAB_2301	Putative membrane protein, mmpL
RGM195/snps.tab:MAB_2300	1526	snp	G	T	T:20 G:0	CDS	509/984	missense_variant c.1526G>T p.Arg509Leu	MAB_2301	Putative membrane protein, mmpL
RGM2/snps.tab:MAB_2300	1526	snp	G	T	T:20 G:0	CDS	509/984	missense_variant c.1526G>T p.Arg509Leu	MAB_2301	Putative membrane protein, mmpL
RGM200/snps.tab:MAB_2300	531	snp	C	A	A:20 C:0	CDS	177/984	missense_variant c.531C>A p.Asn177Lys	MAB_2301	Putative membrane protein, mmpL
RGM200/snps.tab:MAB_2300	1526	snp	G	T	T:20 G:0	CDS	509/984	missense_variant c.1526G>T p.Arg509Leu	MAB_2301	Putative membrane protein, mmpL
RGM201/snps.tab:MAB_2300	10	snp	T	G	G:15 T:0	CDS	4/984	missense_variant c.10T>G p.Ser4Ala	MAB_2301	Putative membrane protein, mmpL
RGM201/snps.tab:MAB_2300	70	snp	T	G	G:21 T:0	CDS	24/984	missense_variant c.70T>G p.Ser24Ala	MAB_2301	Putative membrane protein, mmpL
RGM201/snps.tab:MAB_2300	316	snp	G	A	A:20 G:0	CDS	106/984	missense_variant c.316G>A p.Ala106Thr	MAB_2301	Putative membrane protein, mmpL
RGM201/snps.tab:MAB_2300	490	snp	A	G	G:20 A:0	CDS	164/984	missense_variant c.490A>G p.Ile164Val	MAB_2301	Putative membrane protein, mmpL
RGM201/snps.tab:MAB_2300	1526	snp	G	T	T:20 G:0	CDS	509/984	missense_variant c.1526G>T p.Arg509Leu	MAB_2301	Putative membrane protein, mmpL
RGM202/snps.tab:MAB_2300	10	snp	T	G	G:18 T:0	CDS	4/984	missense_variant c.10T>G p.Ser4Ala	MAB_2301	Putative membrane protein, mmpL
RGM202/snps.tab:MAB_2300	70	snp	T	G	G:20 T:0	CDS	24/984	missense_variant c.70T>G p.Ser24Ala	MAB_2301	Putative membrane protein, mmpL
RGM202/snps.tab:MAB_2300	490	snp	A	G	G:20 A:0	CDS	164/984	missense_variant c.490A>G p.Ile164Val	MAB_2301	Putative membrane protein, mmpL
RGM202/snps.tab:MAB_2300	1526	snp	G	T	T:20 G:0	CDS	509/984	missense_variant c.1526G>T p.Arg509Leu	MAB_2301	Putative membrane protein, mmpL
RGM203/snps.tab:MAB_2300	70	snp	T	G	G:14 T:0	CDS	24/984	missense_variant c.70T>G p.Ser24Ala	MAB_2301	Putative membrane protein, mmpL
RGM203/snps.tab:MAB_2300	316	snp	G	A	A:20 G:0	CDS	106/984	missense_variant c.316G>A p.Ala106Thr	MAB_2301	Putative membrane protein, mmpL
RGM203/snps.tab:MAB_2300	490	snp	A	G	G:20 A:0	CDS	164/984	missense_variant c.490A>G p.Ile164Val	MAB_2301	Putative membrane protein, mmpL
RGM203/snps.tab:MAB_2300	1526	snp	G	T	T:20 G:0	CDS	509/984	missense_variant c.1526G>T p.Arg509Leu	MAB_2301	Putative membrane protein, mmpL
RGM206/snps.tab:MAB_2300	531	snp	C	A	A:20 C:0	CDS	177/984	missense_variant c.531C>A p.Asn177Lys	MAB_2301	Putative membrane protein, mmpL
RGM206/snps.tab:MAB_2300	1526	snp	G	T	T:20 G:0	CDS	509/984	missense_variant c.1526G>T p.Arg509Leu	MAB_2301	Putative membrane protein, mmpL
RGM208/snps.tab:MAB_2300	10	snp	T	G	G:18 T:0	CDS	4/984	missense_variant c.10T>G p.Ser4Ala	MAB_2301	Putative membrane protein, mmpL
RGM208/snps.tab:MAB_2300	70	snp	T	G	G:20 T:0	CDS	24/984	missense_variant c.70T>G p.Ser24Ala	MAB_2301	Putative membrane protein, mmpL
RGM208/snps.tab:MAB_2300	490	snp	A	G	G:20 A:0	CDS	164/984	missense_variant c.490A>G p.Ile164Val	MAB_2301	Putative membrane protein, mmpL
RGM208/snps.tab:MAB_2300	1526	snp	G	T	T:20 G:0	CDS	509/984	missense_variant c.1526G>T p.Arg509Leu	MAB_2301	Putative membrane protein, mmpL
RGM209/snps.tab:MAB_2300	10	snp	T	G	G:18 T:0	CDS	4/984	missense_variant c.10T>G p.Ser4Ala	MAB_2301	Putative membrane protein, mmpL
RGM209/snps.tab:MAB_2300	70	snp	T	G	G:20 T:0	CDS	24/984	missense_variant c.70T>G p.Ser24Ala	MAB_2301	Putative membrane protein, mmpL
RGM209/snps.tab:MAB_2300	316	snp	G	A	A:20 G:0	CDS	106/984	missense_variant c.316G>A p.Ala106Thr	MAB_2301	Putative membrane protein, mmpL
RGM209/snps.tab:MAB_2300	490	snp	A	G	G:20 A:0	CDS	164/984	missense_variant c.490A>G p.Ile164Val	MAB_2301	Putative membrane protein, mmpL
RGM209/snps.tab:MAB_2300	1526	snp	G	T	T:20 G:0	CDS	509/984	missense_variant c.1526G>T p.Arg509Leu	MAB_2301	Putative membrane protein, mmpL
RGM21/snps.tab:MAB_2300	10	snp	T	G	G:15 T:0	CDS	4/984	missense_variant c.10T>G p.Ser4Ala	MAB_2301	Putative membrane protein, mmpL
RGM21/snps.tab:MAB_2300	70	snp	T	G	G:20 T:0	CDS	24/984	missense_variant c.70T>G p.Ser24Ala	MAB_2301	Putative membrane protein, mmpL
RGM21/snps.tab:MAB_2300	490	snp	A	G	G:20 A:0	CDS	164/984	missense_variant c.490A>G p.Ile164Val	MAB_2301	Putative membrane protein, mmpL
RGM21/snps.tab:MAB_2300	1526	snp	G	T	T:20 G:0	CDS	509/984	missense_variant c.1526G>T p.Arg509Leu	MAB_2301	Putative membrane protein, mmpL
RGM211/snps.tab:MAB_2300	10	snp	T	G	G:18 T:0	CDS	4/984	missense_variant c.10T>G p.Ser4Ala	MAB_2301	Putative membrane protein, mmpL
RGM211/snps.tab:MAB_2300	70	snp	T	G	G:20 T:0	CDS	24/984	missense_variant c.70T>G p.Ser24Ala	MAB_2301	Putative membrane protein, mmpL
RGM211/snps.tab:MAB_2300	316	snp	G	A	A:20 G:0	CDS	106/984	missense_variant c.316G>A p.Ala106Thr	MAB_2301	Putative membrane protein, mmpL
RGM211/snps.tab:MAB_2300	490	snp	A	G	G:20 A:0	CDS	164/984	missense_variant c.490A>G p.Ile164Val	MAB_2301	Putative membrane protein, mmpL
RGM211/snps.tab:MAB_2300	1526	snp	G	T	T:20 G:0	CDS	509/984	missense_variant c.1526G>T p.Arg509Leu	MAB_2301	Putative membrane protein, mmpL
RGM213/snps.tab:MAB_2300	10	snp	T	G	G:15 T:0	CDS	4/984	missense_variant c.10T>G p.Ser4Ala	MAB_2301	Putative membrane protein, mmpL
RGM213/snps.tab:MAB_2300	70	snp	T	G	G:21 T:0	CDS	24/984	missense_variant c.70T>G p.Ser24Ala	MAB_2301	Putative membrane protein, mmpL
RGM213/snps.tab:MAB_2300	316	snp	G	A	A:20 G:0	CDS	106/984	missense_variant c.316G>A p.Ala106Thr	MAB_2301	Putative membrane protein, mmpL
RGM213/snps.tab:MAB_2300	490	snp	A	G	G:20 A:0	CDS	164/984	missense_variant c.490A>G p.Ile164Val	MAB_2301	Putative membrane protein, mmpL
RGM213/snps.tab:MAB_2300	1526	snp	G	T	T:20 G:0	CDS	509/984	missense_variant c.1526G>T p.Arg509Leu	MAB_2301	Putative membrane protein, mmpL
RGM216/snps.tab:MAB_2300	10	snp	T	G	G:15 T:0	CDS	4/984	missense_variant c.10T>G p.Ser4Ala	MAB_2301	Putative membrane protein, mmpL
RGM216/snps.tab:MAB_2300	70	snp	T	G	G:21 T:0	CDS	24/984	missense_variant c.70T>G p.Ser24Ala	MAB_2301	Putative membrane protein, mmpL
RGM216/snps.tab:MAB_2300	490	snp	A	G	G:20 A:0	CDS	164/984	missense_variant c.490A>G p.Ile164Val	MAB_2301	Putative membrane protein, mmpL
RGM216/snps.tab:MAB_2300	1526	snp	G	T	T:20 G:0	CDS	509/984	missense_variant c.1526G>T p.Arg509Leu	MAB_2301	Putative membrane protein, mmpL
RGM217/snps.tab:MAB_2300	531	snp	C	A	A:20 C:0	CDS	177/984	missense_variant c.531C>A p.Asn177Lys	MAB_2301	Putative membrane protein, mmpL
RGM217/snps.tab:MAB_2300	1526	snp	G	T	T:20 G:0	CDS	509/984	missense_variant c.1526G>T p.Arg509Leu	MAB_2301	Putative membrane protein, mmpL
RGM218/snps.tab:MAB_2300	531	snp	C	A	A:20 C:0	CDS	177/984	missense_variant c.531C>A p.Asn177Lys	MAB_2301	Putative membrane protein, mmpL
RGM218/snps.tab:MAB_2300	1526	snp	G	T	T:20 G:0	CDS	509/984	missense_variant c.1526G>T p.Arg509Leu	MAB_2301	Putative membrane protein, mmpL
RGM219/snps.tab:MAB_2300	10	snp	T	G	G:18 T:0	CDS	4/984	missense_variant c.10T>G p.Ser4Ala	MAB_2301	Putative membrane protein, mmpL
RGM219/snps.tab:MAB_2300	70	snp	T	G	G:20 T:0	CDS	24/984	missense_variant c.70T>G p.Ser24Ala	MAB_2301	Putative membrane protein, mmpL
RGM219/snps.tab:MAB_2300	490	snp	A	G	G:20 A:0	CDS	164/984	missense_variant c.490A>G p.Ile164Val	MAB_2301	Putative membrane protein, mmpL
RGM219/snps.tab:MAB_2300	1526	snp	G	T	T:20 G:0	CDS	509/984	missense_variant c.1526G>T p.Arg509Leu	MAB_2301	Putative membrane protein, mmpL
RGM22/snps.tab:MAB_2300	10	snp	T	G	G:15 T:0	CDS	4/984	missense_variant c.10T>G p.Ser4Ala	MAB_2301	Putative membrane protein, mmpL
RGM22/snps.tab:MAB_2300	70	snp	T	G	G:20 T:0	CDS	24/984	missense_variant c.70T>G p.Ser24Ala	MAB_2301	Putative membrane protein, mmpL
RGM22/snps.tab:MAB_2300	316	snp	G	A	A:20 G:0	CDS	106/984	missense_variant c.316G>A p.Ala106Thr	MAB_2301	Putative membrane protein, mmpL
RGM22/snps.tab:MAB_2300	490	snp	A	G	G:20 A:0	CDS	164/984	missense_variant c.490A>G p.Ile164Val	MAB_2301	Putative membrane protein, mmpL
RGM22/snps.tab:MAB_2300	1526	snp	G	T	T:20 G:0	CDS	509/984	missense_variant c.1526G>T p.Arg509Leu	MAB_2301	Putative membrane protein, mmpL
RGM220/snps.tab:MAB_2300	531	snp	C	A	A:20 C:0	CDS	177/984	missense_variant c.531C>A p.Asn177Lys	MAB_2301	Putative membrane protein, mmpL
RGM220/snps.tab:MAB_2300	1526	snp	G	T	T:20 G:0	CDS	509/984	missense_variant c.1526G>T p.Arg509Leu	MAB_2301	Putative membrane protein, mmpL
RGM221/snps.tab:MAB_2300	10	snp	T	G	G:15 T:0	CDS	4/984	missense_variant c.10T>G p.Ser4Ala	MAB_2301	Putative membrane protein, mmpL
RGM221/snps.tab:MAB_2300	70	snp	T	G	G:21 T:0	CDS	24/984	missense_variant c.70T>G p.Ser24Ala	MAB_2301	Putative membrane protein, mmpL
RGM221/snps.tab:MAB_2300	316	snp	G	A	A:20 G:0	CDS	106/984	missense_variant c.316G>A p.Ala106Thr	MAB_2301	Putative membrane protein, mmpL
RGM221/snps.tab:MAB_2300	490	snp	A	G	G:20 A:0	CDS	164/984	missense_variant c.490A>G p.Ile164Val	MAB_2301	Putative membrane protein, mmpL
RGM221/snps.tab:MAB_2300	1526	snp	G	T	T:20 G:0	CDS	509/984	missense_variant c.1526G>T p.Arg509Leu	MAB_2301	Putative membrane protein, mmpL
RGM222/snps.tab:MAB_2300	10	snp	T	G	G:15 T:0	CDS	4/984	missense_variant c.10T>G p.Ser4Ala	MAB_2301	Putative membrane protein, mmpL
RGM222/snps.tab:MAB_2300	70	snp	T	G	G:20 T:0	CDS	24/984	missense_variant c.70T>G p.Ser24Ala	MAB_2301	Putative membrane protein, mmpL
RGM222/snps.tab:MAB_2300	316	snp	G	A	A:20 G:0	CDS	106/984	missense_variant c.316G>A p.Ala106Thr	MAB_2301	Putative membrane protein, mmpL
RGM222/snps.tab:MAB_2300	490	snp	A	G	G:20 A:0	CDS	164/984	missense_variant c.490A>G p.Ile164Val	MAB_2301	Putative membrane protein, mmpL
RGM222/snps.tab:MAB_2300	1526	snp	G	T	T:20 G:0	CDS	509/984	missense_variant c.1526G>T p.Arg509Leu	MAB_2301	Putative membrane protein, mmpL
RGM223/snps.tab:MAB_2300	10	snp	T	G	G:15 T:0	CDS	4/984	missense_variant c.10T>G p.Ser4Ala	MAB_2301	Putative membrane protein, mmpL
RGM223/snps.tab:MAB_2300	70	snp	T	G	G:20 T:0	CDS	24/984	missense_variant c.70T>G p.Ser24Ala	MAB_2301	Putative membrane protein, mmpL
RGM223/snps.tab:MAB_2300	316	snp	G	A	A:20 G:0	CDS	106/984	missense_variant c.316G>A p.Ala106Thr	MAB_2301	Putative membrane protein, mmpL
RGM223/snps.tab:MAB_2300	490	snp	A	G	G:20 A:0	CDS	164/984	missense_variant c.490A>G p.Ile164Val	MAB_2301	Putative membrane protein, mmpL
RGM223/snps.tab:MAB_2300	1526	snp	G	T	T:20 G:0	CDS	509/984	missense_variant c.1526G>T p.Arg509Leu	MAB_2301	Putative membrane protein, mmpL
RGM226/snps.tab:MAB_2300	10	snp	T	G	G:15 T:0	CDS	4/984	missense_variant c.10T>G p.Ser4Ala	MAB_2301	Putative membrane protein, mmpL
RGM226/snps.tab:MAB_2300	70	snp	T	G	G:20 T:0	CDS	24/984	missense_variant c.70T>G p.Ser24Ala	MAB_2301	Putative membrane protein, mmpL
RGM226/snps.tab:MAB_2300	316	snp	G	A	A:20 G:0	CDS	106/984	missense_variant c.316G>A p.Ala106Thr	MAB_2301	Putative membrane protein, mmpL
RGM226/snps.tab:MAB_2300	490	snp	A	G	G:20 A:0	CDS	164/984	missense_variant c.490A>G p.Ile164Val	MAB_2301	Putative membrane protein, mmpL
RGM226/snps.tab:MAB_2300	1526	snp	G	T	T:20 G:0	CDS	509/984	missense_variant c.1526G>T p.Arg509Leu	MAB_2301	Putative membrane protein, mmpL
RGM227/snps.tab:MAB_2300	531	snp	C	A	A:20 C:0	CDS	177/984	missense_variant c.531C>A p.Asn177Lys	MAB_2301	Putative membrane protein, mmpL
RGM227/snps.tab:MAB_2300	1526	snp	G	T	T:20 G:0	CDS	509/984	missense_variant c.1526G>T p.Arg509Leu	MAB_2301	Putative membrane protein, mmpL
RGM228/snps.tab:MAB_2300	10	snp	T	G	G:15 T:0	CDS	4/984	missense_variant c.10T>G p.Ser4Ala	MAB_2301	Putative membrane protein, mmpL
RGM228/snps.tab:MAB_2300	70	snp	T	G	G:20 T:0	CDS	24/984	missense_variant c.70T>G p.Ser24Ala	MAB_2301	Putative membrane protein, mmpL
RGM228/snps.tab:MAB_2300	316	snp	G	A	A:20 G:0	CDS	106/984	missense_variant c.316G>A p.Ala106Thr	MAB_2301	Putative membrane protein, mmpL
RGM228/snps.tab:MAB_2300	490	snp	A	G	G:20 A:0	CDS	164/984	missense_variant c.490A>G p.Ile164Val	MAB_2301	Putative membrane protein, mmpL
RGM228/snps.tab:MAB_2300	1526	snp	G	T	T:20 G:0	CDS	509/984	missense_variant c.1526G>T p.Arg509Leu	MAB_2301	Putative membrane protein, mmpL
RGM229/snps.tab:MAB_2300	10	snp	T	G	G:15 T:0	CDS	4/984	missense_variant c.10T>G p.Ser4Ala	MAB_2301	Putative membrane protein, mmpL
RGM229/snps.tab:MAB_2300	70	snp	T	G	G:20 T:0	CDS	24/984	missense_variant c.70T>G p.Ser24Ala	MAB_2301	Putative membrane protein, mmpL
RGM229/snps.tab:MAB_2300	316	snp	G	A	A:20 G:0	CDS	106/984	missense_variant c.316G>A p.Ala106Thr	MAB_2301	Putative membrane protein, mmpL
RGM229/snps.tab:MAB_2300	490	snp	A	G	G:20 A:0	CDS	164/984	missense_variant c.490A>G p.Ile164Val	MAB_2301	Putative membrane protein, mmpL
RGM229/snps.tab:MAB_2300	1526	snp	G	T	T:20 G:0	CDS	509/984	missense_variant c.1526G>T p.Arg509Leu	MAB_2301	Putative membrane protein, mmpL
RGM230/snps.tab:MAB_2300	10	snp	T	G	G:15 T:0	CDS	4/984	missense_variant c.10T>G p.Ser4Ala	MAB_2301	Putative membrane protein, mmpL
RGM230/snps.tab:MAB_2300	70	snp	T	G	G:20 T:0	CDS	24/984	missense_variant c.70T>G p.Ser24Ala	MAB_2301	Putative membrane protein, mmpL
RGM230/snps.tab:MAB_2300	316	snp	G	A	A:20 G:0	CDS	106/984	missense_variant c.316G>A p.Ala106Thr	MAB_2301	Putative membrane protein, mmpL
RGM230/snps.tab:MAB_2300	490	snp	A	G	G:20 A:0	CDS	164/984	missense_variant c.490A>G p.Ile164Val	MAB_2301	Putative membrane protein, mmpL
RGM230/snps.tab:MAB_2300	1526	snp	G	T	T:20 G:0	CDS	509/984	missense_variant c.1526G>T p.Arg509Leu	MAB_2301	Putative membrane protein, mmpL
RGM231/snps.tab:MAB_2300	531	snp	C	A	A:20 C:0	CDS	177/984	missense_variant c.531C>A p.Asn177Lys	MAB_2301	Putative membrane protein, mmpL
RGM231/snps.tab:MAB_2300	1526	snp	G	T	T:20 G:0	CDS	509/984	missense_variant c.1526G>T p.Arg509Leu	MAB_2301	Putative membrane protein, mmpL
RGM232/snps.tab:MAB_2300	10	snp	T	G	G:15 T:0	CDS	4/984	missense_variant c.10T>G p.Ser4Ala	MAB_2301	Putative membrane protein, mmpL
RGM232/snps.tab:MAB_2300	70	snp	T	G	G:20 T:0	CDS	24/984	missense_variant c.70T>G p.Ser24Ala	MAB_2301	Putative membrane protein, mmpL
RGM232/snps.tab:MAB_2300	316	snp	G	A	A:20 G:0	CDS	106/984	missense_variant c.316G>A p.Ala106Thr	MAB_2301	Putative membrane protein, mmpL
RGM232/snps.tab:MAB_2300	490	snp	A	G	G:20 A:0	CDS	164/984	missense_variant c.490A>G p.Ile164Val	MAB_2301	Putative membrane protein, mmpL
RGM232/snps.tab:MAB_2300	1526	snp	G	T	T:20 G:0	CDS	509/984	missense_variant c.1526G>T p.Arg509Leu	MAB_2301	Putative membrane protein, mmpL
RGM233/snps.tab:MAB_2300	10	snp	T	G	G:18 T:0	CDS	4/984	missense_variant c.10T>G p.Ser4Ala	MAB_2301	Putative membrane protein, mmpL
RGM233/snps.tab:MAB_2300	70	snp	T	G	G:20 T:0	CDS	24/984	missense_variant c.70T>G p.Ser24Ala	MAB_2301	Putative membrane protein, mmpL
RGM233/snps.tab:MAB_2300	316	snp	G	A	A:20 G:0	CDS	106/984	missense_variant c.316G>A p.Ala106Thr	MAB_2301	Putative membrane protein, mmpL
RGM233/snps.tab:MAB_2300	490	snp	A	G	G:20 A:0	CDS	164/984	missense_variant c.490A>G p.Ile164Val	MAB_2301	Putative membrane protein, mmpL
RGM233/snps.tab:MAB_2300	1526	snp	G	T	T:20 G:0	CDS	509/984	missense_variant c.1526G>T p.Arg509Leu	MAB_2301	Putative membrane protein, mmpL
RGM234/snps.tab:MAB_2300	10	snp	T	G	G:15 T:0	CDS	4/984	missense_variant c.10T>G p.Ser4Ala	MAB_2301	Putative membrane protein, mmpL
RGM234/snps.tab:MAB_2300	70	snp	T	G	G:20 T:0	CDS	24/984	missense_variant c.70T>G p.Ser24Ala	MAB_2301	Putative membrane protein, mmpL
RGM234/snps.tab:MAB_2300	316	snp	G	A	A:20 G:0	CDS	106/984	missense_variant c.316G>A p.Ala106Thr	MAB_2301	Putative membrane protein, mmpL
RGM234/snps.tab:MAB_2300	490	snp	A	G	G:20 A:0	CDS	164/984	missense_variant c.490A>G p.Ile164Val	MAB_2301	Putative membrane protein, mmpL
RGM234/snps.tab:MAB_2300	1526	snp	G	T	T:20 G:0	CDS	509/984	missense_variant c.1526G>T p.Arg509Leu	MAB_2301	Putative membrane protein, mmpL
RGM235/snps.tab:MAB_2300	10	snp	T	G	G:17 T:0	CDS	4/984	missense_variant c.10T>G p.Ser4Ala	MAB_2301	Putative membrane protein, mmpL
RGM235/snps.tab:MAB_2300	70	snp	T	G	G:20 T:0	CDS	24/984	missense_variant c.70T>G p.Ser24Ala	MAB_2301	Putative membrane protein, mmpL
RGM235/snps.tab:MAB_2300	490	snp	A	G	G:20 A:0	CDS	164/984	missense_variant c.490A>G p.Ile164Val	MAB_2301	Putative membrane protein, mmpL
RGM235/snps.tab:MAB_2300	1526	snp	G	T	T:20 G:0	CDS	509/984	missense_variant c.1526G>T p.Arg509Leu	MAB_2301	Putative membrane protein, mmpL
RGM236/snps.tab:MAB_2300	10	snp	T	G	G:15 T:0	CDS	4/984	missense_variant c.10T>G p.Ser4Ala	MAB_2301	Putative membrane protein, mmpL
RGM236/snps.tab:MAB_2300	70	snp	T	G	G:20 T:0	CDS	24/984	missense_variant c.70T>G p.Ser24Ala	MAB_2301	Putative membrane protein, mmpL
RGM236/snps.tab:MAB_2300	316	snp	G	A	A:20 G:0	CDS	106/984	missense_variant c.316G>A p.Ala106Thr	MAB_2301	Putative membrane protein, mmpL
RGM236/snps.tab:MAB_2300	490	snp	A	G	G:20 A:0	CDS	164/984	missense_variant c.490A>G p.Ile164Val	MAB_2301	Putative membrane protein, mmpL
RGM236/snps.tab:MAB_2300	1526	snp	G	T	T:20 G:0	CDS	509/984	missense_variant c.1526G>T p.Arg509Leu	MAB_2301	Putative membrane protein, mmpL
RGM238/snps.tab:MAB_2300	531	snp	C	A	A:20 C:0	CDS	177/984	missense_variant c.531C>A p.Asn177Lys	MAB_2301	Putative membrane protein, mmpL
RGM238/snps.tab:MAB_2300	1526	snp	G	T	T:20 G:0	CDS	509/984	missense_variant c.1526G>T p.Arg509Leu	MAB_2301	Putative membrane protein, mmpL
RGM239/snps.tab:MAB_2300	531	snp	C	A	A:20 C:0	CDS	177/984	missense_variant c.531C>A p.Asn177Lys	MAB_2301	Putative membrane protein, mmpL
RGM239/snps.tab:MAB_2300	1526	snp	G	T	T:20 G:0	CDS	509/984	missense_variant c.1526G>T p.Arg509Leu	MAB_2301	Putative membrane protein, mmpL
RGM24/snps.tab:MAB_2300	10	snp	T	G	G:15 T:0	CDS	4/984	missense_variant c.10T>G p.Ser4Ala	MAB_2301	Putative membrane protein, mmpL
RGM24/snps.tab:MAB_2300	70	snp	T	G	G:20 T:0	CDS	24/984	missense_variant c.70T>G p.Ser24Ala	MAB_2301	Putative membrane protein, mmpL
RGM24/snps.tab:MAB_2300	316	snp	G	A	A:20 G:0	CDS	106/984	missense_variant c.316G>A p.Ala106Thr	MAB_2301	Putative membrane protein, mmpL
RGM24/snps.tab:MAB_2300	490	snp	A	G	G:20 A:0	CDS	164/984	missense_variant c.490A>G p.Ile164Val	MAB_2301	Putative membrane protein, mmpL
RGM24/snps.tab:MAB_2300	1526	snp	G	T	T:20 G:0	CDS	509/984	missense_variant c.1526G>T p.Arg509Leu	MAB_2301	Putative membrane protein, mmpL
RGM240/snps.tab:MAB_2300	10	snp	T	G	G:15 T:0	CDS	4/984	missense_variant c.10T>G p.Ser4Ala	MAB_2301	Putative membrane protein, mmpL
RGM240/snps.tab:MAB_2300	70	snp	T	G	G:20 T:0	CDS	24/984	missense_variant c.70T>G p.Ser24Ala	MAB_2301	Putative membrane protein, mmpL
RGM240/snps.tab:MAB_2300	316	snp	G	A	A:20 G:0	CDS	106/984	missense_variant c.316G>A p.Ala106Thr	MAB_2301	Putative membrane protein, mmpL
RGM240/snps.tab:MAB_2300	490	snp	A	G	G:20 A:0	CDS	164/984	missense_variant c.490A>G p.Ile164Val	MAB_2301	Putative membrane protein, mmpL
RGM240/snps.tab:MAB_2300	1526	snp	G	T	T:20 G:0	CDS	509/984	missense_variant c.1526G>T p.Arg509Leu	MAB_2301	Putative membrane protein, mmpL
RGM241/snps.tab:MAB_2300	531	snp	C	A	A:20 C:0	CDS	177/984	missense_variant c.531C>A p.Asn177Lys	MAB_2301	Putative membrane protein, mmpL
RGM241/snps.tab:MAB_2300	1526	snp	G	T	T:20 G:0	CDS	509/984	missense_variant c.1526G>T p.Arg509Leu	MAB_2301	Putative membrane protein, mmpL
RGM242/snps.tab:MAB_2300	10	snp	T	G	G:18 T:0	CDS	4/984	missense_variant c.10T>G p.Ser4Ala	MAB_2301	Putative membrane protein, mmpL
RGM242/snps.tab:MAB_2300	70	snp	T	G	G:20 T:0	CDS	24/984	missense_variant c.70T>G p.Ser24Ala	MAB_2301	Putative membrane protein, mmpL
RGM242/snps.tab:MAB_2300	490	snp	A	G	G:20 A:0	CDS	164/984	missense_variant c.490A>G p.Ile164Val	MAB_2301	Putative membrane protein, mmpL
RGM242/snps.tab:MAB_2300	1526	snp	G	T	T:20 G:0	CDS	509/984	missense_variant c.1526G>T p.Arg509Leu	MAB_2301	Putative membrane protein, mmpL
RGM243/snps.tab:MAB_2300	10	snp	T	G	G:15 T:0	CDS	4/984	missense_variant c.10T>G p.Ser4Ala	MAB_2301	Putative membrane protein, mmpL
RGM243/snps.tab:MAB_2300	70	snp	T	G	G:20 T:0	CDS	24/984	missense_variant c.70T>G p.Ser24Ala	MAB_2301	Putative membrane protein, mmpL
RGM243/snps.tab:MAB_2300	490	snp	A	G	G:20 A:0	CDS	164/984	missense_variant c.490A>G p.Ile164Val	MAB_2301	Putative membrane protein, mmpL
RGM243/snps.tab:MAB_2300	1526	snp	G	T	T:20 G:0	CDS	509/984	missense_variant c.1526G>T p.Arg509Leu	MAB_2301	Putative membrane protein, mmpL
RGM243/snps.tab:MAB_2300	2476	snp	A	G	G:20 A:0	CDS	826/984	missense_variant c.2476A>G p.Ile826Val	MAB_2301	Putative membrane protein, mmpL
RGM244/snps.tab:MAB_2300	1526	snp	G	T	T:20 G:0	CDS	509/984	missense_variant c.1526G>T p.Arg509Leu	MAB_2301	Putative membrane protein, mmpL
RGM245/snps.tab:MAB_2300	10	snp	T	G	G:15 T:0	CDS	4/984	missense_variant c.10T>G p.Ser4Ala	MAB_2301	Putative membrane protein, mmpL
RGM245/snps.tab:MAB_2300	70	snp	T	G	G:20 T:0	CDS	24/984	missense_variant c.70T>G p.Ser24Ala	MAB_2301	Putative membrane protein, mmpL
RGM245/snps.tab:MAB_2300	316	snp	G	A	A:20 G:0	CDS	106/984	missense_variant c.316G>A p.Ala106Thr	MAB_2301	Putative membrane protein, mmpL
RGM245/snps.tab:MAB_2300	490	snp	A	G	G:20 A:0	CDS	164/984	missense_variant c.490A>G p.Ile164Val	MAB_2301	Putative membrane protein, mmpL
RGM245/snps.tab:MAB_2300	1526	snp	G	T	T:20 G:0	CDS	509/984	missense_variant c.1526G>T p.Arg509Leu	MAB_2301	Putative membrane protein, mmpL
RGM246/snps.tab:MAB_2300	1526	snp	G	T	T:20 G:0	CDS	509/984	missense_variant c.1526G>T p.Arg509Leu	MAB_2301	Putative membrane protein, mmpL
RGM247/snps.tab:MAB_2300	531	snp	C	A	A:20 C:0	CDS	177/984	missense_variant c.531C>A p.Asn177Lys	MAB_2301	Putative membrane protein, mmpL
RGM247/snps.tab:MAB_2300	1526	snp	G	T	T:20 G:0	CDS	509/984	missense_variant c.1526G>T p.Arg509Leu	MAB_2301	Putative membrane protein, mmpL
RGM248/snps.tab:MAB_2300	10	snp	T	G	G:15 T:0	CDS	4/984	missense_variant c.10T>G p.Ser4Ala	MAB_2301	Putative membrane protein, mmpL
RGM248/snps.tab:MAB_2300	70	snp	T	G	G:20 T:0	CDS	24/984	missense_variant c.70T>G p.Ser24Ala	MAB_2301	Putative membrane protein, mmpL
RGM248/snps.tab:MAB_2300	490	snp	A	G	G:20 A:0	CDS	164/984	missense_variant c.490A>G p.Ile164Val	MAB_2301	Putative membrane protein, mmpL
RGM248/snps.tab:MAB_2300	1526	snp	G	T	T:20 G:0	CDS	509/984	missense_variant c.1526G>T p.Arg509Leu	MAB_2301	Putative membrane protein, mmpL
RGM249/snps.tab:MAB_2300	10	snp	T	G	G:15 T:0	CDS	4/984	missense_variant c.10T>G p.Ser4Ala	MAB_2301	Putative membrane protein, mmpL
RGM249/snps.tab:MAB_2300	70	snp	T	G	G:20 T:0	CDS	24/984	missense_variant c.70T>G p.Ser24Ala	MAB_2301	Putative membrane protein, mmpL
RGM249/snps.tab:MAB_2300	316	snp	G	A	A:20 G:0	CDS	106/984	missense_variant c.316G>A p.Ala106Thr	MAB_2301	Putative membrane protein, mmpL
RGM249/snps.tab:MAB_2300	490	snp	A	G	G:20 A:0	CDS	164/984	missense_variant c.490A>G p.Ile164Val	MAB_2301	Putative membrane protein, mmpL
RGM249/snps.tab:MAB_2300	1526	snp	G	T	T:20 G:0	CDS	509/984	missense_variant c.1526G>T p.Arg509Leu	MAB_2301	Putative membrane protein, mmpL
RGM25/snps.tab:MAB_2300	10	snp	T	G	G:15 T:0	CDS	4/984	missense_variant c.10T>G p.Ser4Ala	MAB_2301	Putative membrane protein, mmpL
RGM25/snps.tab:MAB_2300	70	snp	T	G	G:20 T:0	CDS	24/984	missense_variant c.70T>G p.Ser24Ala	MAB_2301	Putative membrane protein, mmpL
RGM25/snps.tab:MAB_2300	316	snp	G	A	A:20 G:0	CDS	106/984	missense_variant c.316G>A p.Ala106Thr	MAB_2301	Putative membrane protein, mmpL
RGM25/snps.tab:MAB_2300	490	snp	A	G	G:20 A:0	CDS	164/984	missense_variant c.490A>G p.Ile164Val	MAB_2301	Putative membrane protein, mmpL
RGM25/snps.tab:MAB_2300	1526	snp	G	T	T:20 G:0	CDS	509/984	missense_variant c.1526G>T p.Arg509Leu	MAB_2301	Putative membrane protein, mmpL
RGM250/snps.tab:MAB_2300	10	snp	T	G	G:15 T:0	CDS	4/984	missense_variant c.10T>G p.Ser4Ala	MAB_2301	Putative membrane protein, mmpL
RGM250/snps.tab:MAB_2300	70	snp	T	G	G:20 T:0	CDS	24/984	missense_variant c.70T>G p.Ser24Ala	MAB_2301	Putative membrane protein, mmpL
RGM250/snps.tab:MAB_2300	316	snp	G	A	A:20 G:0	CDS	106/984	missense_variant c.316G>A p.Ala106Thr	MAB_2301	Putative membrane protein, mmpL
RGM250/snps.tab:MAB_2300	490	snp	A	G	G:20 A:0	CDS	164/984	missense_variant c.490A>G p.Ile164Val	MAB_2301	Putative membrane protein, mmpL
RGM250/snps.tab:MAB_2300	1526	snp	G	T	T:20 G:0	CDS	509/984	missense_variant c.1526G>T p.Arg509Leu	MAB_2301	Putative membrane protein, mmpL
RGM251/snps.tab:MAB_2300	10	snp	T	G	G:15 T:0	CDS	4/984	missense_variant c.10T>G p.Ser4Ala	MAB_2301	Putative membrane protein, mmpL
RGM251/snps.tab:MAB_2300	70	snp	T	G	G:21 T:0	CDS	24/984	missense_variant c.70T>G p.Ser24Ala	MAB_2301	Putative membrane protein, mmpL
RGM251/snps.tab:MAB_2300	316	snp	G	A	A:20 G:0	CDS	106/984	missense_variant c.316G>A p.Ala106Thr	MAB_2301	Putative membrane protein, mmpL
RGM251/snps.tab:MAB_2300	490	snp	A	G	G:20 A:0	CDS	164/984	missense_variant c.490A>G p.Ile164Val	MAB_2301	Putative membrane protein, mmpL
RGM251/snps.tab:MAB_2300	1526	snp	G	T	T:20 G:0	CDS	509/984	missense_variant c.1526G>T p.Arg509Leu	MAB_2301	Putative membrane protein, mmpL
RGM252/snps.tab:MAB_2300	10	snp	T	G	G:18 T:0	CDS	4/984	missense_variant c.10T>G p.Ser4Ala	MAB_2301	Putative membrane protein, mmpL
RGM252/snps.tab:MAB_2300	70	snp	T	G	G:20 T:0	CDS	24/984	missense_variant c.70T>G p.Ser24Ala	MAB_2301	Putative membrane protein, mmpL
RGM252/snps.tab:MAB_2300	316	snp	G	A	A:20 G:0	CDS	106/984	missense_variant c.316G>A p.Ala106Thr	MAB_2301	Putative membrane protein, mmpL
RGM252/snps.tab:MAB_2300	490	snp	A	G	G:20 A:0	CDS	164/984	missense_variant c.490A>G p.Ile164Val	MAB_2301	Putative membrane protein, mmpL
RGM252/snps.tab:MAB_2300	1526	snp	G	T	T:20 G:0	CDS	509/984	missense_variant c.1526G>T p.Arg509Leu	MAB_2301	Putative membrane protein, mmpL
RGM253/snps.tab:MAB_2300	1526	snp	G	T	T:20 G:0	CDS	509/984	missense_variant c.1526G>T p.Arg509Leu	MAB_2301	Putative membrane protein, mmpL
RGM254/snps.tab:MAB_2300	1526	snp	G	T	T:20 G:0	CDS	509/984	missense_variant c.1526G>T p.Arg509Leu	MAB_2301	Putative membrane protein, mmpL
RGM256/snps.tab:MAB_2300	10	snp	T	G	G:15 T:0	CDS	4/984	missense_variant c.10T>G p.Ser4Ala	MAB_2301	Putative membrane protein, mmpL
RGM256/snps.tab:MAB_2300	70	snp	T	G	G:20 T:0	CDS	24/984	missense_variant c.70T>G p.Ser24Ala	MAB_2301	Putative membrane protein, mmpL
RGM256/snps.tab:MAB_2300	316	snp	G	A	A:20 G:0	CDS	106/984	missense_variant c.316G>A p.Ala106Thr	MAB_2301	Putative membrane protein, mmpL
RGM256/snps.tab:MAB_2300	490	snp	A	G	G:20 A:0	CDS	164/984	missense_variant c.490A>G p.Ile164Val	MAB_2301	Putative membrane protein, mmpL
RGM256/snps.tab:MAB_2300	1526	snp	G	T	T:20 G:0	CDS	509/984	missense_variant c.1526G>T p.Arg509Leu	MAB_2301	Putative membrane protein, mmpL
RGM257/snps.tab:MAB_2300	1526	snp	G	T	T:20 G:0	CDS	509/984	missense_variant c.1526G>T p.Arg509Leu	MAB_2301	Putative membrane protein, mmpL
RGM259/snps.tab:MAB_2300	531	snp	C	A	A:20 C:0	CDS	177/984	missense_variant c.531C>A p.Asn177Lys	MAB_2301	Putative membrane protein, mmpL
RGM259/snps.tab:MAB_2300	1526	snp	G	T	T:20 G:0	CDS	509/984	missense_variant c.1526G>T p.Arg509Leu	MAB_2301	Putative membrane protein, mmpL
RGM26/snps.tab:MAB_2300	10	snp	T	G	G:18 T:0	CDS	4/984	missense_variant c.10T>G p.Ser4Ala	MAB_2301	Putative membrane protein, mmpL
RGM26/snps.tab:MAB_2300	70	snp	T	G	G:20 T:0	CDS	24/984	missense_variant c.70T>G p.Ser24Ala	MAB_2301	Putative membrane protein, mmpL
RGM26/snps.tab:MAB_2300	316	snp	G	A	A:20 G:0	CDS	106/984	missense_variant c.316G>A p.Ala106Thr	MAB_2301	Putative membrane protein, mmpL
RGM26/snps.tab:MAB_2300	490	snp	A	G	G:20 A:0	CDS	164/984	missense_variant c.490A>G p.Ile164Val	MAB_2301	Putative membrane protein, mmpL
RGM26/snps.tab:MAB_2300	1526	snp	G	T	T:20 G:0	CDS	509/984	missense_variant c.1526G>T p.Arg509Leu	MAB_2301	Putative membrane protein, mmpL
RGM260/snps.tab:MAB_2300	10	snp	T	G	G:15 T:0	CDS	4/984	missense_variant c.10T>G p.Ser4Ala	MAB_2301	Putative membrane protein, mmpL
RGM260/snps.tab:MAB_2300	70	snp	T	G	G:20 T:0	CDS	24/984	missense_variant c.70T>G p.Ser24Ala	MAB_2301	Putative membrane protein, mmpL
RGM260/snps.tab:MAB_2300	490	snp	A	G	G:20 A:0	CDS	164/984	missense_variant c.490A>G p.Ile164Val	MAB_2301	Putative membrane protein, mmpL
RGM260/snps.tab:MAB_2300	1526	snp	G	T	T:20 G:0	CDS	509/984	missense_variant c.1526G>T p.Arg509Leu	MAB_2301	Putative membrane protein, mmpL
RGM262/snps.tab:MAB_2300	10	snp	T	G	G:15 T:0	CDS	4/984	missense_variant c.10T>G p.Ser4Ala	MAB_2301	Putative membrane protein, mmpL
RGM262/snps.tab:MAB_2300	70	snp	T	G	G:20 T:0	CDS	24/984	missense_variant c.70T>G p.Ser24Ala	MAB_2301	Putative membrane protein, mmpL
RGM262/snps.tab:MAB_2300	316	snp	G	A	A:20 G:0	CDS	106/984	missense_variant c.316G>A p.Ala106Thr	MAB_2301	Putative membrane protein, mmpL
RGM262/snps.tab:MAB_2300	490	snp	A	G	G:20 A:0	CDS	164/984	missense_variant c.490A>G p.Ile164Val	MAB_2301	Putative membrane protein, mmpL
RGM262/snps.tab:MAB_2300	1526	snp	G	T	T:20 G:0	CDS	509/984	missense_variant c.1526G>T p.Arg509Leu	MAB_2301	Putative membrane protein, mmpL
RGM27/snps.tab:MAB_2300	1526	snp	G	T	T:20 G:0	CDS	509/984	missense_variant c.1526G>T p.Arg509Leu	MAB_2301	Putative membrane protein, mmpL
RGM28/snps.tab:MAB_2300	10	snp	T	G	G:15 T:0	CDS	4/984	missense_variant c.10T>G p.Ser4Ala	MAB_2301	Putative membrane protein, mmpL
RGM28/snps.tab:MAB_2300	70	snp	T	G	G:20 T:0	CDS	24/984	missense_variant c.70T>G p.Ser24Ala	MAB_2301	Putative membrane protein, mmpL
RGM28/snps.tab:MAB_2300	316	snp	G	A	A:20 G:0	CDS	106/984	missense_variant c.316G>A p.Ala106Thr	MAB_2301	Putative membrane protein, mmpL
RGM28/snps.tab:MAB_2300	490	snp	A	G	G:20 A:0	CDS	164/984	missense_variant c.490A>G p.Ile164Val	MAB_2301	Putative membrane protein, mmpL
RGM28/snps.tab:MAB_2300	1526	snp	G	T	T:20 G:0	CDS	509/984	missense_variant c.1526G>T p.Arg509Leu	MAB_2301	Putative membrane protein, mmpL
RGM29/snps.tab:MAB_2300	10	snp	T	G	G:15 T:0	CDS	4/984	missense_variant c.10T>G p.Ser4Ala	MAB_2301	Putative membrane protein, mmpL
RGM29/snps.tab:MAB_2300	70	snp	T	G	G:21 T:0	CDS	24/984	missense_variant c.70T>G p.Ser24Ala	MAB_2301	Putative membrane protein, mmpL
RGM29/snps.tab:MAB_2300	316	snp	G	A	A:20 G:0	CDS	106/984	missense_variant c.316G>A p.Ala106Thr	MAB_2301	Putative membrane protein, mmpL
RGM29/snps.tab:MAB_2300	490	snp	A	G	G:20 A:0	CDS	164/984	missense_variant c.490A>G p.Ile164Val	MAB_2301	Putative membrane protein, mmpL
RGM29/snps.tab:MAB_2300	1526	snp	G	T	T:20 G:0	CDS	509/984	missense_variant c.1526G>T p.Arg509Leu	MAB_2301	Putative membrane protein, mmpL
RGM3/snps.tab:MAB_2300	10	snp	T	G	G:15 T:0	CDS	4/984	missense_variant c.10T>G p.Ser4Ala	MAB_2301	Putative membrane protein, mmpL
RGM3/snps.tab:MAB_2300	70	snp	T	G	G:20 T:0	CDS	24/984	missense_variant c.70T>G p.Ser24Ala	MAB_2301	Putative membrane protein, mmpL
RGM3/snps.tab:MAB_2300	316	snp	G	A	A:20 G:0	CDS	106/984	missense_variant c.316G>A p.Ala106Thr	MAB_2301	Putative membrane protein, mmpL
RGM3/snps.tab:MAB_2300	490	snp	A	G	G:20 A:0	CDS	164/984	missense_variant c.490A>G p.Ile164Val	MAB_2301	Putative membrane protein, mmpL
RGM3/snps.tab:MAB_2300	1526	snp	G	T	T:20 G:0	CDS	509/984	missense_variant c.1526G>T p.Arg509Leu	MAB_2301	Putative membrane protein, mmpL
RGM31/snps.tab:MAB_2300	10	snp	T	G	G:15 T:0	CDS	4/984	missense_variant c.10T>G p.Ser4Ala	MAB_2301	Putative membrane protein, mmpL
RGM31/snps.tab:MAB_2300	70	snp	T	G	G:21 T:0	CDS	24/984	missense_variant c.70T>G p.Ser24Ala	MAB_2301	Putative membrane protein, mmpL
RGM31/snps.tab:MAB_2300	316	snp	G	A	A:20 G:0	CDS	106/984	missense_variant c.316G>A p.Ala106Thr	MAB_2301	Putative membrane protein, mmpL
RGM31/snps.tab:MAB_2300	490	snp	A	G	G:20 A:0	CDS	164/984	missense_variant c.490A>G p.Ile164Val	MAB_2301	Putative membrane protein, mmpL
RGM31/snps.tab:MAB_2300	1526	snp	G	T	T:20 G:0	CDS	509/984	missense_variant c.1526G>T p.Arg509Leu	MAB_2301	Putative membrane protein, mmpL
RGM32/snps.tab:MAB_2300	531	snp	C	A	A:20 C:0	CDS	177/984	missense_variant c.531C>A p.Asn177Lys	MAB_2301	Putative membrane protein, mmpL
RGM32/snps.tab:MAB_2300	1526	snp	G	T	T:20 G:0	CDS	509/984	missense_variant c.1526G>T p.Arg509Leu	MAB_2301	Putative membrane protein, mmpL
RGM33/snps.tab:MAB_2300	10	snp	T	G	G:17 T:0	CDS	4/984	missense_variant c.10T>G p.Ser4Ala	MAB_2301	Putative membrane protein, mmpL
RGM33/snps.tab:MAB_2300	70	snp	T	G	G:20 T:0	CDS	24/984	missense_variant c.70T>G p.Ser24Ala	MAB_2301	Putative membrane protein, mmpL
RGM33/snps.tab:MAB_2300	490	snp	A	G	G:20 A:0	CDS	164/984	missense_variant c.490A>G p.Ile164Val	MAB_2301	Putative membrane protein, mmpL
RGM33/snps.tab:MAB_2300	1526	snp	G	T	T:20 G:0	CDS	509/984	missense_variant c.1526G>T p.Arg509Leu	MAB_2301	Putative membrane protein, mmpL
RGM34/snps.tab:MAB_2300	1526	snp	G	T	T:20 G:0	CDS	509/984	missense_variant c.1526G>T p.Arg509Leu	MAB_2301	Putative membrane protein, mmpL
RGM35/snps.tab:MAB_2300	1526	snp	G	T	T:20 G:0	CDS	509/984	missense_variant c.1526G>T p.Arg509Leu	MAB_2301	Putative membrane protein, mmpL
RGM36/snps.tab:MAB_2300	10	snp	T	G	G:15 T:0	CDS	4/984	missense_variant c.10T>G p.Ser4Ala	MAB_2301	Putative membrane protein, mmpL
RGM36/snps.tab:MAB_2300	70	snp	T	G	G:21 T:0	CDS	24/984	missense_variant c.70T>G p.Ser24Ala	MAB_2301	Putative membrane protein, mmpL
RGM36/snps.tab:MAB_2300	490	snp	A	G	G:20 A:0	CDS	164/984	missense_variant c.490A>G p.Ile164Val	MAB_2301	Putative membrane protein, mmpL
RGM36/snps.tab:MAB_2300	1526	snp	G	T	T:20 G:0	CDS	509/984	missense_variant c.1526G>T p.Arg509Leu	MAB_2301	Putative membrane protein, mmpL
RGM36/snps.tab:MAB_2300	2476	snp	A	G	G:20 A:0	CDS	826/984	missense_variant c.2476A>G p.Ile826Val	MAB_2301	Putative membrane protein, mmpL
RGM37/snps.tab:MAB_2300	10	snp	T	G	G:15 T:0	CDS	4/984	missense_variant c.10T>G p.Ser4Ala	MAB_2301	Putative membrane protein, mmpL
RGM37/snps.tab:MAB_2300	70	snp	T	G	G:20 T:0	CDS	24/984	missense_variant c.70T>G p.Ser24Ala	MAB_2301	Putative membrane protein, mmpL
RGM37/snps.tab:MAB_2300	316	snp	G	A	A:20 G:0	CDS	106/984	missense_variant c.316G>A p.Ala106Thr	MAB_2301	Putative membrane protein, mmpL
RGM37/snps.tab:MAB_2300	490	snp	A	G	G:20 A:0	CDS	164/984	missense_variant c.490A>G p.Ile164Val	MAB_2301	Putative membrane protein, mmpL
RGM37/snps.tab:MAB_2300	1526	snp	G	T	T:20 G:0	CDS	509/984	missense_variant c.1526G>T p.Arg509Leu	MAB_2301	Putative membrane protein, mmpL
RGM39/snps.tab:MAB_2300	10	snp	T	G	G:18 T:0	CDS	4/984	missense_variant c.10T>G p.Ser4Ala	MAB_2301	Putative membrane protein, mmpL
RGM39/snps.tab:MAB_2300	70	snp	T	G	G:20 T:0	CDS	24/984	missense_variant c.70T>G p.Ser24Ala	MAB_2301	Putative membrane protein, mmpL
RGM39/snps.tab:MAB_2300	316	snp	G	A	A:20 G:0	CDS	106/984	missense_variant c.316G>A p.Ala106Thr	MAB_2301	Putative membrane protein, mmpL
RGM39/snps.tab:MAB_2300	490	snp	A	G	G:20 A:0	CDS	164/984	missense_variant c.490A>G p.Ile164Val	MAB_2301	Putative membrane protein, mmpL
RGM39/snps.tab:MAB_2300	1526	snp	G	T	T:20 G:0	CDS	509/984	missense_variant c.1526G>T p.Arg509Leu	MAB_2301	Putative membrane protein, mmpL
RGM4/snps.tab:MAB_2300	10	snp	T	G	G:15 T:0	CDS	4/984	missense_variant c.10T>G p.Ser4Ala	MAB_2301	Putative membrane protein, mmpL
RGM4/snps.tab:MAB_2300	70	snp	T	G	G:20 T:0	CDS	24/984	missense_variant c.70T>G p.Ser24Ala	MAB_2301	Putative membrane protein, mmpL
RGM4/snps.tab:MAB_2300	316	snp	G	A	A:20 G:0	CDS	106/984	missense_variant c.316G>A p.Ala106Thr	MAB_2301	Putative membrane protein, mmpL
RGM4/snps.tab:MAB_2300	490	snp	A	G	G:20 A:0	CDS	164/984	missense_variant c.490A>G p.Ile164Val	MAB_2301	Putative membrane protein, mmpL
RGM4/snps.tab:MAB_2300	1526	snp	G	T	T:20 G:0	CDS	509/984	missense_variant c.1526G>T p.Arg509Leu	MAB_2301	Putative membrane protein, mmpL
RGM40/snps.tab:MAB_2300	10	snp	T	G	G:15 T:0	CDS	4/984	missense_variant c.10T>G p.Ser4Ala	MAB_2301	Putative membrane protein, mmpL
RGM40/snps.tab:MAB_2300	70	snp	T	G	G:20 T:0	CDS	24/984	missense_variant c.70T>G p.Ser24Ala	MAB_2301	Putative membrane protein, mmpL
RGM40/snps.tab:MAB_2300	316	snp	G	A	A:20 G:0	CDS	106/984	missense_variant c.316G>A p.Ala106Thr	MAB_2301	Putative membrane protein, mmpL
RGM40/snps.tab:MAB_2300	490	snp	A	G	G:20 A:0	CDS	164/984	missense_variant c.490A>G p.Ile164Val	MAB_2301	Putative membrane protein, mmpL
RGM40/snps.tab:MAB_2300	1526	snp	G	T	T:20 G:0	CDS	509/984	missense_variant c.1526G>T p.Arg509Leu	MAB_2301	Putative membrane protein, mmpL
RGM41/snps.tab:MAB_2300	10	snp	T	G	G:15 T:0	CDS	4/984	missense_variant c.10T>G p.Ser4Ala	MAB_2301	Putative membrane protein, mmpL
RGM41/snps.tab:MAB_2300	70	snp	T	G	G:20 T:0	CDS	24/984	missense_variant c.70T>G p.Ser24Ala	MAB_2301	Putative membrane protein, mmpL
RGM41/snps.tab:MAB_2300	316	snp	G	A	A:20 G:0	CDS	106/984	missense_variant c.316G>A p.Ala106Thr	MAB_2301	Putative membrane protein, mmpL
RGM41/snps.tab:MAB_2300	490	snp	A	G	G:20 A:0	CDS	164/984	missense_variant c.490A>G p.Ile164Val	MAB_2301	Putative membrane protein, mmpL
RGM41/snps.tab:MAB_2300	1526	snp	G	T	T:20 G:0	CDS	509/984	missense_variant c.1526G>T p.Arg509Leu	MAB_2301	Putative membrane protein, mmpL
RGM44/snps.tab:MAB_2300	531	snp	C	A	A:20 C:0	CDS	177/984	missense_variant c.531C>A p.Asn177Lys	MAB_2301	Putative membrane protein, mmpL
RGM44/snps.tab:MAB_2300	1526	snp	G	T	T:20 G:0	CDS	509/984	missense_variant c.1526G>T p.Arg509Leu	MAB_2301	Putative membrane protein, mmpL
RGM45/snps.tab:MAB_2300	10	snp	T	G	G:18 T:0	CDS	4/984	missense_variant c.10T>G p.Ser4Ala	MAB_2301	Putative membrane protein, mmpL
RGM45/snps.tab:MAB_2300	70	snp	T	G	G:20 T:0	CDS	24/984	missense_variant c.70T>G p.Ser24Ala	MAB_2301	Putative membrane protein, mmpL
RGM45/snps.tab:MAB_2300	490	snp	A	G	G:20 A:0	CDS	164/984	missense_variant c.490A>G p.Ile164Val	MAB_2301	Putative membrane protein, mmpL
RGM45/snps.tab:MAB_2300	1526	snp	G	T	T:20 G:0	CDS	509/984	missense_variant c.1526G>T p.Arg509Leu	MAB_2301	Putative membrane protein, mmpL
RGM46/snps.tab:MAB_2300	10	snp	T	G	G:15 T:0	CDS	4/984	missense_variant c.10T>G p.Ser4Ala	MAB_2301	Putative membrane protein, mmpL
RGM46/snps.tab:MAB_2300	70	snp	T	G	G:20 T:0	CDS	24/984	missense_variant c.70T>G p.Ser24Ala	MAB_2301	Putative membrane protein, mmpL
RGM46/snps.tab:MAB_2300	316	snp	G	A	A:20 G:0	CDS	106/984	missense_variant c.316G>A p.Ala106Thr	MAB_2301	Putative membrane protein, mmpL
RGM46/snps.tab:MAB_2300	490	snp	A	G	G:20 A:0	CDS	164/984	missense_variant c.490A>G p.Ile164Val	MAB_2301	Putative membrane protein, mmpL
RGM46/snps.tab:MAB_2300	1526	snp	G	T	T:20 G:0	CDS	509/984	missense_variant c.1526G>T p.Arg509Leu	MAB_2301	Putative membrane protein, mmpL
RGM47/snps.tab:MAB_2300	10	snp	T	G	G:15 T:0	CDS	4/984	missense_variant c.10T>G p.Ser4Ala	MAB_2301	Putative membrane protein, mmpL
RGM47/snps.tab:MAB_2300	70	snp	T	G	G:21 T:0	CDS	24/984	missense_variant c.70T>G p.Ser24Ala	MAB_2301	Putative membrane protein, mmpL
RGM47/snps.tab:MAB_2300	490	snp	A	G	G:20 A:0	CDS	164/984	missense_variant c.490A>G p.Ile164Val	MAB_2301	Putative membrane protein, mmpL
RGM47/snps.tab:MAB_2300	1526	snp	G	T	T:20 G:0	CDS	509/984	missense_variant c.1526G>T p.Arg509Leu	MAB_2301	Putative membrane protein, mmpL
RGM47/snps.tab:MAB_2300	2476	snp	A	G	G:20 A:0	CDS	826/984	missense_variant c.2476A>G p.Ile826Val	MAB_2301	Putative membrane protein, mmpL
RGM49/snps.tab:MAB_2300	10	snp	T	G	G:15 T:0	CDS	4/984	missense_variant c.10T>G p.Ser4Ala	MAB_2301	Putative membrane protein, mmpL
RGM49/snps.tab:MAB_2300	70	snp	T	G	G:20 T:0	CDS	24/984	missense_variant c.70T>G p.Ser24Ala	MAB_2301	Putative membrane protein, mmpL
RGM49/snps.tab:MAB_2300	316	snp	G	A	A:20 G:0	CDS	106/984	missense_variant c.316G>A p.Ala106Thr	MAB_2301	Putative membrane protein, mmpL
RGM49/snps.tab:MAB_2300	490	snp	A	G	G:20 A:0	CDS	164/984	missense_variant c.490A>G p.Ile164Val	MAB_2301	Putative membrane protein, mmpL
RGM49/snps.tab:MAB_2300	1526	snp	G	T	T:20 G:0	CDS	509/984	missense_variant c.1526G>T p.Arg509Leu	MAB_2301	Putative membrane protein, mmpL
RGM5/snps.tab:MAB_2300	10	snp	T	G	G:15 T:0	CDS	4/984	missense_variant c.10T>G p.Ser4Ala	MAB_2301	Putative membrane protein, mmpL
RGM5/snps.tab:MAB_2300	70	snp	T	G	G:20 T:0	CDS	24/984	missense_variant c.70T>G p.Ser24Ala	MAB_2301	Putative membrane protein, mmpL
RGM5/snps.tab:MAB_2300	316	snp	G	A	A:20 G:0	CDS	106/984	missense_variant c.316G>A p.Ala106Thr	MAB_2301	Putative membrane protein, mmpL
RGM5/snps.tab:MAB_2300	490	snp	A	G	G:20 A:0	CDS	164/984	missense_variant c.490A>G p.Ile164Val	MAB_2301	Putative membrane protein, mmpL
RGM5/snps.tab:MAB_2300	1526	snp	G	T	T:20 G:0	CDS	509/984	missense_variant c.1526G>T p.Arg509Leu	MAB_2301	Putative membrane protein, mmpL
RGM51/snps.tab:MAB_2300	10	snp	T	G	G:15 T:0	CDS	4/984	missense_variant c.10T>G p.Ser4Ala	MAB_2301	Putative membrane protein, mmpL
RGM51/snps.tab:MAB_2300	70	snp	T	G	G:21 T:0	CDS	24/984	missense_variant c.70T>G p.Ser24Ala	MAB_2301	Putative membrane protein, mmpL
RGM51/snps.tab:MAB_2300	490	snp	A	G	G:20 A:0	CDS	164/984	missense_variant c.490A>G p.Ile164Val	MAB_2301	Putative membrane protein, mmpL
RGM51/snps.tab:MAB_2300	1526	snp	G	T	T:20 G:0	CDS	509/984	missense_variant c.1526G>T p.Arg509Leu	MAB_2301	Putative membrane protein, mmpL
RGM51/snps.tab:MAB_2300	2476	snp	A	G	G:20 A:0	CDS	826/984	missense_variant c.2476A>G p.Ile826Val	MAB_2301	Putative membrane protein, mmpL
RGM53/snps.tab:MAB_2300	10	snp	T	G	G:18 T:0	CDS	4/984	missense_variant c.10T>G p.Ser4Ala	MAB_2301	Putative membrane protein, mmpL
RGM53/snps.tab:MAB_2300	70	snp	T	G	G:20 T:0	CDS	24/984	missense_variant c.70T>G p.Ser24Ala	MAB_2301	Putative membrane protein, mmpL
RGM53/snps.tab:MAB_2300	316	snp	G	A	A:20 G:0	CDS	106/984	missense_variant c.316G>A p.Ala106Thr	MAB_2301	Putative membrane protein, mmpL
RGM53/snps.tab:MAB_2300	490	snp	A	G	G:20 A:0	CDS	164/984	missense_variant c.490A>G p.Ile164Val	MAB_2301	Putative membrane protein, mmpL
RGM53/snps.tab:MAB_2300	1526	snp	G	T	T:20 G:0	CDS	509/984	missense_variant c.1526G>T p.Arg509Leu	MAB_2301	Putative membrane protein, mmpL
RGM54/snps.tab:MAB_2300	10	snp	T	G	G:18 T:0	CDS	4/984	missense_variant c.10T>G p.Ser4Ala	MAB_2301	Putative membrane protein, mmpL
RGM54/snps.tab:MAB_2300	64	snp	C	T	T:20 C:0	CDS	22/984	missense_variant c.64C>T p.Arg22Cys	MAB_2301	Putative membrane protein, mmpL
RGM54/snps.tab:MAB_2300	70	snp	T	G	G:20 T:0	CDS	24/984	missense_variant c.70T>G p.Ser24Ala	MAB_2301	Putative membrane protein, mmpL
RGM54/snps.tab:MAB_2300	490	snp	A	G	G:20 A:0	CDS	164/984	missense_variant c.490A>G p.Ile164Val	MAB_2301	Putative membrane protein, mmpL
RGM54/snps.tab:MAB_2300	1526	snp	G	T	T:20 G:0	CDS	509/984	missense_variant c.1526G>T p.Arg509Leu	MAB_2301	Putative membrane protein, mmpL
RGM55/snps.tab:MAB_2300	1526	snp	G	T	T:20 G:0	CDS	509/984	missense_variant c.1526G>T p.Arg509Leu	MAB_2301	Putative membrane protein, mmpL
RGM56/snps.tab:MAB_2300	10	snp	T	G	G:15 T:0	CDS	4/984	missense_variant c.10T>G p.Ser4Ala	MAB_2301	Putative membrane protein, mmpL
RGM56/snps.tab:MAB_2300	70	snp	T	G	G:20 T:0	CDS	24/984	missense_variant c.70T>G p.Ser24Ala	MAB_2301	Putative membrane protein, mmpL
RGM56/snps.tab:MAB_2300	490	snp	A	G	G:20 A:0	CDS	164/984	missense_variant c.490A>G p.Ile164Val	MAB_2301	Putative membrane protein, mmpL
RGM56/snps.tab:MAB_2300	1526	snp	G	T	T:20 G:0	CDS	509/984	missense_variant c.1526G>T p.Arg509Leu	MAB_2301	Putative membrane protein, mmpL
RGM56/snps.tab:MAB_2300	2476	snp	A	G	G:20 A:0	CDS	826/984	missense_variant c.2476A>G p.Ile826Val	MAB_2301	Putative membrane protein, mmpL
RGM58/snps.tab:MAB_2300	10	snp	T	G	G:15 T:0	CDS	4/984	missense_variant c.10T>G p.Ser4Ala	MAB_2301	Putative membrane protein, mmpL
RGM58/snps.tab:MAB_2300	70	snp	T	G	G:20 T:0	CDS	24/984	missense_variant c.70T>G p.Ser24Ala	MAB_2301	Putative membrane protein, mmpL
RGM58/snps.tab:MAB_2300	316	snp	G	A	A:20 G:0	CDS	106/984	missense_variant c.316G>A p.Ala106Thr	MAB_2301	Putative membrane protein, mmpL
RGM58/snps.tab:MAB_2300	490	snp	A	G	G:20 A:0	CDS	164/984	missense_variant c.490A>G p.Ile164Val	MAB_2301	Putative membrane protein, mmpL
RGM58/snps.tab:MAB_2300	1526	snp	G	T	T:20 G:0	CDS	509/984	missense_variant c.1526G>T p.Arg509Leu	MAB_2301	Putative membrane protein, mmpL
RGM60/snps.tab:MAB_2300	1526	snp	G	T	T:20 G:0	CDS	509/984	missense_variant c.1526G>T p.Arg509Leu	MAB_2301	Putative membrane protein, mmpL
RGM61/snps.tab:MAB_2300	10	snp	T	G	G:15 T:0	CDS	4/984	missense_variant c.10T>G p.Ser4Ala	MAB_2301	Putative membrane protein, mmpL
RGM61/snps.tab:MAB_2300	70	snp	T	G	G:21 T:0	CDS	24/984	missense_variant c.70T>G p.Ser24Ala	MAB_2301	Putative membrane protein, mmpL
RGM61/snps.tab:MAB_2300	316	snp	G	A	A:20 G:0	CDS	106/984	missense_variant c.316G>A p.Ala106Thr	MAB_2301	Putative membrane protein, mmpL
RGM61/snps.tab:MAB_2300	490	snp	A	G	G:20 A:0	CDS	164/984	missense_variant c.490A>G p.Ile164Val	MAB_2301	Putative membrane protein, mmpL
RGM61/snps.tab:MAB_2300	1526	snp	G	T	T:20 G:0	CDS	509/984	missense_variant c.1526G>T p.Arg509Leu	MAB_2301	Putative membrane protein, mmpL
RGM63/snps.tab:MAB_2300	10	snp	T	G	G:15 T:0	CDS	4/984	missense_variant c.10T>G p.Ser4Ala	MAB_2301	Putative membrane protein, mmpL
RGM63/snps.tab:MAB_2300	70	snp	T	G	G:20 T:0	CDS	24/984	missense_variant c.70T>G p.Ser24Ala	MAB_2301	Putative membrane protein, mmpL
RGM63/snps.tab:MAB_2300	316	snp	G	A	A:20 G:0	CDS	106/984	missense_variant c.316G>A p.Ala106Thr	MAB_2301	Putative membrane protein, mmpL
RGM63/snps.tab:MAB_2300	490	snp	A	G	G:20 A:0	CDS	164/984	missense_variant c.490A>G p.Ile164Val	MAB_2301	Putative membrane protein, mmpL
RGM63/snps.tab:MAB_2300	1526	snp	G	T	T:20 G:0	CDS	509/984	missense_variant c.1526G>T p.Arg509Leu	MAB_2301	Putative membrane protein, mmpL
RGM64/snps.tab:MAB_2300	10	snp	T	G	G:15 T:0	CDS	4/984	missense_variant c.10T>G p.Ser4Ala	MAB_2301	Putative membrane protein, mmpL
RGM64/snps.tab:MAB_2300	70	snp	T	G	G:20 T:0	CDS	24/984	missense_variant c.70T>G p.Ser24Ala	MAB_2301	Putative membrane protein, mmpL
RGM64/snps.tab:MAB_2300	316	snp	G	A	A:20 G:0	CDS	106/984	missense_variant c.316G>A p.Ala106Thr	MAB_2301	Putative membrane protein, mmpL
RGM64/snps.tab:MAB_2300	490	snp	A	G	G:20 A:0	CDS	164/984	missense_variant c.490A>G p.Ile164Val	MAB_2301	Putative membrane protein, mmpL
RGM64/snps.tab:MAB_2300	1526	snp	G	T	T:20 G:0	CDS	509/984	missense_variant c.1526G>T p.Arg509Leu	MAB_2301	Putative membrane protein, mmpL
RGM65/snps.tab:MAB_2300	10	snp	T	G	G:15 T:0	CDS	4/984	missense_variant c.10T>G p.Ser4Ala	MAB_2301	Putative membrane protein, mmpL
RGM65/snps.tab:MAB_2300	70	snp	T	G	G:21 T:0	CDS	24/984	missense_variant c.70T>G p.Ser24Ala	MAB_2301	Putative membrane protein, mmpL
RGM65/snps.tab:MAB_2300	316	snp	G	A	A:20 G:0	CDS	106/984	missense_variant c.316G>A p.Ala106Thr	MAB_2301	Putative membrane protein, mmpL
RGM65/snps.tab:MAB_2300	490	snp	A	G	G:20 A:0	CDS	164/984	missense_variant c.490A>G p.Ile164Val	MAB_2301	Putative membrane protein, mmpL
RGM65/snps.tab:MAB_2300	1526	snp	G	T	T:20 G:0	CDS	509/984	missense_variant c.1526G>T p.Arg509Leu	MAB_2301	Putative membrane protein, mmpL
RGM66/snps.tab:MAB_2300	1526	snp	G	T	T:20 G:0	CDS	509/984	missense_variant c.1526G>T p.Arg509Leu	MAB_2301	Putative membrane protein, mmpL
RGM67/snps.tab:MAB_2300	10	snp	T	G	G:15 T:0	CDS	4/984	missense_variant c.10T>G p.Ser4Ala	MAB_2301	Putative membrane protein, mmpL
RGM67/snps.tab:MAB_2300	70	snp	T	G	G:20 T:0	CDS	24/984	missense_variant c.70T>G p.Ser24Ala	MAB_2301	Putative membrane protein, mmpL
RGM67/snps.tab:MAB_2300	316	snp	G	A	A:20 G:0	CDS	106/984	missense_variant c.316G>A p.Ala106Thr	MAB_2301	Putative membrane protein, mmpL
RGM67/snps.tab:MAB_2300	490	snp	A	G	G:20 A:0	CDS	164/984	missense_variant c.490A>G p.Ile164Val	MAB_2301	Putative membrane protein, mmpL
RGM67/snps.tab:MAB_2300	1526	snp	G	T	T:20 G:0	CDS	509/984	missense_variant c.1526G>T p.Arg509Leu	MAB_2301	Putative membrane protein, mmpL
RGM68/snps.tab:MAB_2300	10	snp	T	G	G:15 T:0	CDS	4/984	missense_variant c.10T>G p.Ser4Ala	MAB_2301	Putative membrane protein, mmpL
RGM68/snps.tab:MAB_2300	70	snp	T	G	G:21 T:0	CDS	24/984	missense_variant c.70T>G p.Ser24Ala	MAB_2301	Putative membrane protein, mmpL
RGM68/snps.tab:MAB_2300	490	snp	A	G	G:20 A:0	CDS	164/984	missense_variant c.490A>G p.Ile164Val	MAB_2301	Putative membrane protein, mmpL
RGM68/snps.tab:MAB_2300	1526	snp	G	T	T:20 G:0	CDS	509/984	missense_variant c.1526G>T p.Arg509Leu	MAB_2301	Putative membrane protein, mmpL
RGM69/snps.tab:MAB_2300	10	snp	T	G	G:15 T:0	CDS	4/984	missense_variant c.10T>G p.Ser4Ala	MAB_2301	Putative membrane protein, mmpL
RGM69/snps.tab:MAB_2300	70	snp	T	G	G:21 T:0	CDS	24/984	missense_variant c.70T>G p.Ser24Ala	MAB_2301	Putative membrane protein, mmpL
RGM69/snps.tab:MAB_2300	316	snp	G	A	A:20 G:0	CDS	106/984	missense_variant c.316G>A p.Ala106Thr	MAB_2301	Putative membrane protein, mmpL
RGM69/snps.tab:MAB_2300	490	snp	A	G	G:20 A:0	CDS	164/984	missense_variant c.490A>G p.Ile164Val	MAB_2301	Putative membrane protein, mmpL
RGM69/snps.tab:MAB_2300	1526	snp	G	T	T:20 G:0	CDS	509/984	missense_variant c.1526G>T p.Arg509Leu	MAB_2301	Putative membrane protein, mmpL
RGM70/snps.tab:MAB_2300	10	snp	T	G	G:15 T:0	CDS	4/984	missense_variant c.10T>G p.Ser4Ala	MAB_2301	Putative membrane protein, mmpL
RGM70/snps.tab:MAB_2300	70	snp	T	G	G:20 T:0	CDS	24/984	missense_variant c.70T>G p.Ser24Ala	MAB_2301	Putative membrane protein, mmpL
RGM70/snps.tab:MAB_2300	316	snp	G	A	A:20 G:0	CDS	106/984	missense_variant c.316G>A p.Ala106Thr	MAB_2301	Putative membrane protein, mmpL
RGM70/snps.tab:MAB_2300	490	snp	A	G	G:20 A:0	CDS	164/984	missense_variant c.490A>G p.Ile164Val	MAB_2301	Putative membrane protein, mmpL
RGM70/snps.tab:MAB_2300	1526	snp	G	T	T:20 G:0	CDS	509/984	missense_variant c.1526G>T p.Arg509Leu	MAB_2301	Putative membrane protein, mmpL
RGM74/snps.tab:MAB_2300	1526	snp	G	T	T:20 G:0	CDS	509/984	missense_variant c.1526G>T p.Arg509Leu	MAB_2301	Putative membrane protein, mmpL
RGM76/snps.tab:MAB_2300	531	snp	C	A	A:20 C:0	CDS	177/984	missense_variant c.531C>A p.Asn177Lys	MAB_2301	Putative membrane protein, mmpL
RGM76/snps.tab:MAB_2300	1526	snp	G	T	T:20 G:0	CDS	509/984	missense_variant c.1526G>T p.Arg509Leu	MAB_2301	Putative membrane protein, mmpL
RGM78/snps.tab:MAB_2300	10	snp	T	G	G:17 T:0	CDS	4/984	missense_variant c.10T>G p.Ser4Ala	MAB_2301	Putative membrane protein, mmpL
RGM78/snps.tab:MAB_2300	70	snp	T	G	G:20 T:0	CDS	24/984	missense_variant c.70T>G p.Ser24Ala	MAB_2301	Putative membrane protein, mmpL
RGM78/snps.tab:MAB_2300	490	snp	A	G	G:20 A:0	CDS	164/984	missense_variant c.490A>G p.Ile164Val	MAB_2301	Putative membrane protein, mmpL
RGM78/snps.tab:MAB_2300	1526	snp	G	T	T:20 G:0	CDS	509/984	missense_variant c.1526G>T p.Arg509Leu	MAB_2301	Putative membrane protein, mmpL
RGM79/snps.tab:MAB_2300	10	snp	T	G	G:18 T:0	CDS	4/984	missense_variant c.10T>G p.Ser4Ala	MAB_2301	Putative membrane protein, mmpL
RGM79/snps.tab:MAB_2300	70	snp	T	G	G:20 T:0	CDS	24/984	missense_variant c.70T>G p.Ser24Ala	MAB_2301	Putative membrane protein, mmpL
RGM79/snps.tab:MAB_2300	316	snp	G	A	A:20 G:0	CDS	106/984	missense_variant c.316G>A p.Ala106Thr	MAB_2301	Putative membrane protein, mmpL
RGM79/snps.tab:MAB_2300	490	snp	A	G	G:20 A:0	CDS	164/984	missense_variant c.490A>G p.Ile164Val	MAB_2301	Putative membrane protein, mmpL
RGM79/snps.tab:MAB_2300	1526	snp	G	T	T:20 G:0	CDS	509/984	missense_variant c.1526G>T p.Arg509Leu	MAB_2301	Putative membrane protein, mmpL
RGM7_1/snps.tab:MAB_2300	531	snp	C	A	A:20 C:0	CDS	177/984	missense_variant c.531C>A p.Asn177Lys	MAB_2301	Putative membrane protein, mmpL
RGM7_1/snps.tab:MAB_2300	1526	snp	G	T	T:20 G:0	CDS	509/984	missense_variant c.1526G>T p.Arg509Leu	MAB_2301	Putative membrane protein, mmpL
RGM7_2/snps.tab:MAB_2300	531	snp	C	A	A:20 C:0	CDS	177/984	missense_variant c.531C>A p.Asn177Lys	MAB_2301	Putative membrane protein, mmpL
RGM7_2/snps.tab:MAB_2300	1526	snp	G	T	T:20 G:0	CDS	509/984	missense_variant c.1526G>T p.Arg509Leu	MAB_2301	Putative membrane protein, mmpL
RGM80/snps.tab:MAB_2300	10	snp	T	G	G:15 T:0	CDS	4/984	missense_variant c.10T>G p.Ser4Ala	MAB_2301	Putative membrane protein, mmpL
RGM80/snps.tab:MAB_2300	70	snp	T	G	G:21 T:0	CDS	24/984	missense_variant c.70T>G p.Ser24Ala	MAB_2301	Putative membrane protein, mmpL
RGM80/snps.tab:MAB_2300	490	snp	A	G	G:20 A:0	CDS	164/984	missense_variant c.490A>G p.Ile164Val	MAB_2301	Putative membrane protein, mmpL
RGM80/snps.tab:MAB_2300	1526	snp	G	T	T:20 G:0	CDS	509/984	missense_variant c.1526G>T p.Arg509Leu	MAB_2301	Putative membrane protein, mmpL
RGM80/snps.tab:MAB_2300	2476	snp	A	G	G:20 A:0	CDS	826/984	missense_variant c.2476A>G p.Ile826Val	MAB_2301	Putative membrane protein, mmpL
RGM81/snps.tab:MAB_2300	10	snp	T	G	G:18 T:0	CDS	4/984	missense_variant c.10T>G p.Ser4Ala	MAB_2301	Putative membrane protein, mmpL
RGM81/snps.tab:MAB_2300	70	snp	T	G	G:20 T:0	CDS	24/984	missense_variant c.70T>G p.Ser24Ala	MAB_2301	Putative membrane protein, mmpL
RGM81/snps.tab:MAB_2300	316	snp	G	A	A:20 G:0	CDS	106/984	missense_variant c.316G>A p.Ala106Thr	MAB_2301	Putative membrane protein, mmpL
RGM81/snps.tab:MAB_2300	490	snp	A	G	G:20 A:0	CDS	164/984	missense_variant c.490A>G p.Ile164Val	MAB_2301	Putative membrane protein, mmpL
RGM81/snps.tab:MAB_2300	1526	snp	G	T	T:20 G:0	CDS	509/984	missense_variant c.1526G>T p.Arg509Leu	MAB_2301	Putative membrane protein, mmpL
RGM82/snps.tab:MAB_2300	10	snp	T	G	G:15 T:0	CDS	4/984	missense_variant c.10T>G p.Ser4Ala	MAB_2301	Putative membrane protein, mmpL
RGM82/snps.tab:MAB_2300	70	snp	T	G	G:21 T:0	CDS	24/984	missense_variant c.70T>G p.Ser24Ala	MAB_2301	Putative membrane protein, mmpL
RGM82/snps.tab:MAB_2300	316	snp	G	A	A:20 G:0	CDS	106/984	missense_variant c.316G>A p.Ala106Thr	MAB_2301	Putative membrane protein, mmpL
RGM82/snps.tab:MAB_2300	490	snp	A	G	G:20 A:0	CDS	164/984	missense_variant c.490A>G p.Ile164Val	MAB_2301	Putative membrane protein, mmpL
RGM82/snps.tab:MAB_2300	1526	snp	G	T	T:20 G:0	CDS	509/984	missense_variant c.1526G>T p.Arg509Leu	MAB_2301	Putative membrane protein, mmpL
RGM84/snps.tab:MAB_2300	10	snp	T	G	G:15 T:0	CDS	4/984	missense_variant c.10T>G p.Ser4Ala	MAB_2301	Putative membrane protein, mmpL
RGM84/snps.tab:MAB_2300	70	snp	T	G	G:20 T:0	CDS	24/984	missense_variant c.70T>G p.Ser24Ala	MAB_2301	Putative membrane protein, mmpL
RGM84/snps.tab:MAB_2300	316	snp	G	A	A:20 G:0	CDS	106/984	missense_variant c.316G>A p.Ala106Thr	MAB_2301	Putative membrane protein, mmpL
RGM84/snps.tab:MAB_2300	490	snp	A	G	G:20 A:0	CDS	164/984	missense_variant c.490A>G p.Ile164Val	MAB_2301	Putative membrane protein, mmpL
RGM84/snps.tab:MAB_2300	1526	snp	G	T	T:20 G:0	CDS	509/984	missense_variant c.1526G>T p.Arg509Leu	MAB_2301	Putative membrane protein, mmpL
RGM85/snps.tab:MAB_2300	10	snp	T	G	G:18 T:0	CDS	4/984	missense_variant c.10T>G p.Ser4Ala	MAB_2301	Putative membrane protein, mmpL
RGM85/snps.tab:MAB_2300	70	snp	T	G	G:20 T:0	CDS	24/984	missense_variant c.70T>G p.Ser24Ala	MAB_2301	Putative membrane protein, mmpL
RGM85/snps.tab:MAB_2300	490	snp	A	G	G:20 A:0	CDS	164/984	missense_variant c.490A>G p.Ile164Val	MAB_2301	Putative membrane protein, mmpL
RGM85/snps.tab:MAB_2300	1526	snp	G	T	T:20 G:0	CDS	509/984	missense_variant c.1526G>T p.Arg509Leu	MAB_2301	Putative membrane protein, mmpL
RGM86/snps.tab:MAB_2300	10	snp	T	G	G:15 T:0	CDS	4/984	missense_variant c.10T>G p.Ser4Ala	MAB_2301	Putative membrane protein, mmpL
RGM86/snps.tab:MAB_2300	70	snp	T	G	G:20 T:0	CDS	24/984	missense_variant c.70T>G p.Ser24Ala	MAB_2301	Putative membrane protein, mmpL
RGM86/snps.tab:MAB_2300	316	snp	G	A	A:20 G:0	CDS	106/984	missense_variant c.316G>A p.Ala106Thr	MAB_2301	Putative membrane protein, mmpL
RGM86/snps.tab:MAB_2300	490	snp	A	G	G:20 A:0	CDS	164/984	missense_variant c.490A>G p.Ile164Val	MAB_2301	Putative membrane protein, mmpL
RGM86/snps.tab:MAB_2300	1526	snp	G	T	T:20 G:0	CDS	509/984	missense_variant c.1526G>T p.Arg509Leu	MAB_2301	Putative membrane protein, mmpL
RGM87/snps.tab:MAB_2300	10	snp	T	G	G:15 T:0	CDS	4/984	missense_variant c.10T>G p.Ser4Ala	MAB_2301	Putative membrane protein, mmpL
RGM87/snps.tab:MAB_2300	70	snp	T	G	G:20 T:0	CDS	24/984	missense_variant c.70T>G p.Ser24Ala	MAB_2301	Putative membrane protein, mmpL
RGM87/snps.tab:MAB_2300	316	snp	G	A	A:20 G:0	CDS	106/984	missense_variant c.316G>A p.Ala106Thr	MAB_2301	Putative membrane protein, mmpL
RGM87/snps.tab:MAB_2300	490	snp	A	G	G:20 A:0	CDS	164/984	missense_variant c.490A>G p.Ile164Val	MAB_2301	Putative membrane protein, mmpL
RGM87/snps.tab:MAB_2300	1526	snp	G	T	T:20 G:0	CDS	509/984	missense_variant c.1526G>T p.Arg509Leu	MAB_2301	Putative membrane protein, mmpL
RGM88/snps.tab:MAB_2300	10	snp	T	G	G:15 T:0	CDS	4/984	missense_variant c.10T>G p.Ser4Ala	MAB_2301	Putative membrane protein, mmpL
RGM88/snps.tab:MAB_2300	70	snp	T	G	G:20 T:0	CDS	24/984	missense_variant c.70T>G p.Ser24Ala	MAB_2301	Putative membrane protein, mmpL
RGM88/snps.tab:MAB_2300	316	snp	G	A	A:20 G:0	CDS	106/984	missense_variant c.316G>A p.Ala106Thr	MAB_2301	Putative membrane protein, mmpL
RGM88/snps.tab:MAB_2300	490	snp	A	G	G:20 A:0	CDS	164/984	missense_variant c.490A>G p.Ile164Val	MAB_2301	Putative membrane protein, mmpL
RGM88/snps.tab:MAB_2300	1526	snp	G	T	T:20 G:0	CDS	509/984	missense_variant c.1526G>T p.Arg509Leu	MAB_2301	Putative membrane protein, mmpL
RGM89/snps.tab:MAB_2300	10	snp	T	G	G:18 T:0	CDS	4/984	missense_variant c.10T>G p.Ser4Ala	MAB_2301	Putative membrane protein, mmpL
RGM89/snps.tab:MAB_2300	70	snp	T	G	G:20 T:0	CDS	24/984	missense_variant c.70T>G p.Ser24Ala	MAB_2301	Putative membrane protein, mmpL
RGM89/snps.tab:MAB_2300	316	snp	G	A	A:20 G:0	CDS	106/984	missense_variant c.316G>A p.Ala106Thr	MAB_2301	Putative membrane protein, mmpL
RGM89/snps.tab:MAB_2300	490	snp	A	G	G:20 A:0	CDS	164/984	missense_variant c.490A>G p.Ile164Val	MAB_2301	Putative membrane protein, mmpL
RGM89/snps.tab:MAB_2300	1526	snp	G	T	T:20 G:0	CDS	509/984	missense_variant c.1526G>T p.Arg509Leu	MAB_2301	Putative membrane protein, mmpL
RGM90/snps.tab:MAB_2300	1526	snp	G	T	T:20 G:0	CDS	509/984	missense_variant c.1526G>T p.Arg509Leu	MAB_2301	Putative membrane protein, mmpL
RGM92/snps.tab:MAB_2300	10	snp	T	G	G:15 T:0	CDS	4/984	missense_variant c.10T>G p.Ser4Ala	MAB_2301	Putative membrane protein, mmpL
RGM92/snps.tab:MAB_2300	70	snp	T	G	G:20 T:0	CDS	24/984	missense_variant c.70T>G p.Ser24Ala	MAB_2301	Putative membrane protein, mmpL
RGM92/snps.tab:MAB_2300	316	snp	G	A	A:20 G:0	CDS	106/984	missense_variant c.316G>A p.Ala106Thr	MAB_2301	Putative membrane protein, mmpL
RGM92/snps.tab:MAB_2300	490	snp	A	G	G:20 A:0	CDS	164/984	missense_variant c.490A>G p.Ile164Val	MAB_2301	Putative membrane protein, mmpL
RGM92/snps.tab:MAB_2300	1526	snp	G	T	T:20 G:0	CDS	509/984	missense_variant c.1526G>T p.Arg509Leu	MAB_2301	Putative membrane protein, mmpL
RGM94/snps.tab:MAB_2300	10	snp	T	G	G:15 T:0	CDS	4/984	missense_variant c.10T>G p.Ser4Ala	MAB_2301	Putative membrane protein, mmpL
RGM94/snps.tab:MAB_2300	70	snp	T	G	G:20 T:0	CDS	24/984	missense_variant c.70T>G p.Ser24Ala	MAB_2301	Putative membrane protein, mmpL
RGM94/snps.tab:MAB_2300	316	snp	G	A	A:20 G:0	CDS	106/984	missense_variant c.316G>A p.Ala106Thr	MAB_2301	Putative membrane protein, mmpL
RGM94/snps.tab:MAB_2300	490	snp	A	G	G:20 A:0	CDS	164/984	missense_variant c.490A>G p.Ile164Val	MAB_2301	Putative membrane protein, mmpL
RGM94/snps.tab:MAB_2300	1526	snp	G	T	T:20 G:0	CDS	509/984	missense_variant c.1526G>T p.Arg509Leu	MAB_2301	Putative membrane protein, mmpL
RGM96/snps.tab:MAB_2300	10	snp	T	G	G:15 T:0	CDS	4/984	missense_variant c.10T>G p.Ser4Ala	MAB_2301	Putative membrane protein, mmpL
RGM96/snps.tab:MAB_2300	70	snp	T	G	G:20 T:0	CDS	24/984	missense_variant c.70T>G p.Ser24Ala	MAB_2301	Putative membrane protein, mmpL
RGM96/snps.tab:MAB_2300	316	snp	G	A	A:20 G:0	CDS	106/984	missense_variant c.316G>A p.Ala106Thr	MAB_2301	Putative membrane protein, mmpL
RGM96/snps.tab:MAB_2300	490	snp	A	G	G:20 A:0	CDS	164/984	missense_variant c.490A>G p.Ile164Val	MAB_2301	Putative membrane protein, mmpL
RGM96/snps.tab:MAB_2300	1526	snp	G	T	T:20 G:0	CDS	509/984	missense_variant c.1526G>T p.Arg509Leu	MAB_2301	Putative membrane protein, mmpL
RGM97/snps.tab:MAB_2300	10	snp	T	G	G:15 T:0	CDS	4/984	missense_variant c.10T>G p.Ser4Ala	MAB_2301	Putative membrane protein, mmpL
RGM97/snps.tab:MAB_2300	70	snp	T	G	G:20 T:0	CDS	24/984	missense_variant c.70T>G p.Ser24Ala	MAB_2301	Putative membrane protein, mmpL
RGM97/snps.tab:MAB_2300	316	snp	G	A	A:20 G:0	CDS	106/984	missense_variant c.316G>A p.Ala106Thr	MAB_2301	Putative membrane protein, mmpL
RGM97/snps.tab:MAB_2300	490	snp	A	G	G:20 A:0	CDS	164/984	missense_variant c.490A>G p.Ile164Val	MAB_2301	Putative membrane protein, mmpL
RGM97/snps.tab:MAB_2300	1526	snp	G	T	T:20 G:0	CDS	509/984	missense_variant c.1526G>T p.Arg509Leu	MAB_2301	Putative membrane protein, mmpL
Resistance to tetracyclines
RGM100/snps.tab:MAB_1495	134	snp	A	G	G:20 A:0	CDS	432/475	missense_variant c.1295T>C p.Ile432Thr	MAB_1496c	Putative FAD-binding monooxygenase
RGM100/snps.tab:MAB_1495	725	snp	G	A	A:20 G:0	CDS	235/475	missense_variant c.704C>T p.Ala235Val	MAB_1496c	Putative FAD-binding monooxygenase
RGM100/snps.tab:MAB_1495	1014	snp	T	C	C:20 T:0	CDS	139/475	missense_variant c.415A>G p.Arg139Gly	MAB_1496c	Putative FAD-binding monooxygenase
RGM101/snps.tab:MAB_1495	105	snp	C	G	G:20 C:0	CDS	442/475	missense_variant c.1324G>C p.Asp442His	MAB_1496c	Putative FAD-binding monooxygenase
RGM101/snps.tab:MAB_1495	233	snp	A	G	G:20 A:0	CDS	399/475	missense_variant c.1196T>C p.Leu399Ser	MAB_1496c	Putative FAD-binding monooxygenase
RGM101/snps.tab:MAB_1495	278	snp	A	G	G:20 A:0	CDS	384/475	missense_variant c.1151T>C p.Val384Ala	MAB_1496c	Putative FAD-binding monooxygenase
RGM101/snps.tab:MAB_1495	796	complex	ACCAT	GCCAC	GCCAC:19 ACCAT:0	CDS	210/475	missense_variant c.629_633delATGGTinsGTGGC p.Asp210Gly	MAB_1496c	Putative FAD-binding monooxygenase
RGM101/snps.tab:MAB_1495	871	snp	C	G	G:20 C:0	CDS	186/475	missense_variant c.558G>C p.Arg186Ser	MAB_1496c	Putative FAD-binding monooxygenase
RGM101/snps.tab:MAB_1495	909	snp	T	C	C:20 T:0	CDS	174/475	missense_variant c.520A>G p.Met174Val	MAB_1496c	Putative FAD-binding monooxygenase
RGM101/snps.tab:MAB_1495	972	snp	G	T	T:20 G:0	CDS	153/475	missense_variant c.457C>A p.Pro153Thr	MAB_1496c	Putative FAD-binding monooxygenase
RGM101/snps.tab:MAB_1495	1006	complex	AT	GC	GC:18 AT:0	CDS	141/475	missense_variant c.422_423delATinsGC p.Asp141Gly	MAB_1496c	Putative FAD-binding monooxygenase
RGM101/snps.tab:MAB_1495	1013	complex	CT	TC	TC:18 CT:0	CDS	139/475	missense_variant c.415_416delAGinsGA p.Arg139Glu	MAB_1496c	Putative FAD-binding monooxygenase
RGM101/snps.tab:MAB_1495	1178	snp	C	G	G:19 C:0	CDS	84/475	missense_variant c.251G>C p.Ser84Thr	MAB_1496c	Putative FAD-binding monooxygenase
RGM103/snps.tab:MAB_1495	105	snp	C	G	G:20 C:0	CDS	442/475	missense_variant c.1324G>C p.Asp442His	MAB_1496c	Putative FAD-binding monooxygenase
RGM103/snps.tab:MAB_1495	233	snp	A	G	G:20 A:0	CDS	399/475	missense_variant c.1196T>C p.Leu399Ser	MAB_1496c	Putative FAD-binding monooxygenase
RGM103/snps.tab:MAB_1495	278	snp	A	G	G:20 A:0	CDS	384/475	missense_variant c.1151T>C p.Val384Ala	MAB_1496c	Putative FAD-binding monooxygenase
RGM103/snps.tab:MAB_1495	796	complex	ACCAT	GCCAC	GCCAC:20 ACCAT:0	CDS	210/475	missense_variant c.629_633delATGGTinsGTGGC p.Asp210Gly	MAB_1496c	Putative FAD-binding monooxygenase
RGM103/snps.tab:MAB_1495	871	snp	C	G	G:20 C:0	CDS	186/475	missense_variant c.558G>C p.Arg186Ser	MAB_1496c	Putative FAD-binding monooxygenase
RGM103/snps.tab:MAB_1495	909	snp	T	C	C:20 T:0	CDS	174/475	missense_variant c.520A>G p.Met174Val	MAB_1496c	Putative FAD-binding monooxygenase
RGM103/snps.tab:MAB_1495	972	snp	G	T	T:20 G:0	CDS	153/475	missense_variant c.457C>A p.Pro153Thr	MAB_1496c	Putative FAD-binding monooxygenase
RGM103/snps.tab:MAB_1495	1006	complex	AT	GC	GC:18 AT:0	CDS	141/475	missense_variant c.422_423delATinsGC p.Asp141Gly	MAB_1496c	Putative FAD-binding monooxygenase
RGM103/snps.tab:MAB_1495	1013	complex	CT	TC	TC:19 CT:0	CDS	139/475	missense_variant c.415_416delAGinsGA p.Arg139Glu	MAB_1496c	Putative FAD-binding monooxygenase
RGM103/snps.tab:MAB_1495	1178	snp	C	G	G:20 C:0	CDS	84/475	missense_variant c.251G>C p.Ser84Thr	MAB_1496c	Putative FAD-binding monooxygenase
RGM104/snps.tab:MAB_1495	134	snp	A	G	G:20 A:0	CDS	432/475	missense_variant c.1295T>C p.Ile432Thr	MAB_1496c	Putative FAD-binding monooxygenase
RGM104/snps.tab:MAB_1495	1014	snp	T	C	C:20 T:0	CDS	139/475	missense_variant c.415A>G p.Arg139Gly	MAB_1496c	Putative FAD-binding monooxygenase
RGM105/snps.tab:MAB_1495	105	snp	C	G	G:20 C:0	CDS	442/475	missense_variant c.1324G>C p.Asp442His	MAB_1496c	Putative FAD-binding monooxygenase
RGM105/snps.tab:MAB_1495	233	snp	A	G	G:20 A:0	CDS	399/475	missense_variant c.1196T>C p.Leu399Ser	MAB_1496c	Putative FAD-binding monooxygenase
RGM105/snps.tab:MAB_1495	278	snp	A	G	G:20 A:0	CDS	384/475	missense_variant c.1151T>C p.Val384Ala	MAB_1496c	Putative FAD-binding monooxygenase
RGM105/snps.tab:MAB_1495	796	complex	ACCAT	GCCAC	GCCAC:18 ACCAT:0	CDS	210/475	missense_variant c.629_633delATGGTinsGTGGC p.Asp210Gly	MAB_1496c	Putative FAD-binding monooxygenase
RGM105/snps.tab:MAB_1495	871	snp	C	G	G:19 C:0	CDS	186/475	missense_variant c.558G>C p.Arg186Ser	MAB_1496c	Putative FAD-binding monooxygenase
RGM105/snps.tab:MAB_1495	909	snp	T	C	C:19 T:0	CDS	174/475	missense_variant c.520A>G p.Met174Val	MAB_1496c	Putative FAD-binding monooxygenase
RGM105/snps.tab:MAB_1495	972	snp	G	T	T:19 G:0	CDS	153/475	missense_variant c.457C>A p.Pro153Thr	MAB_1496c	Putative FAD-binding monooxygenase
RGM105/snps.tab:MAB_1495	1006	complex	AT	GC	GC:18 AT:0	CDS	141/475	missense_variant c.422_423delATinsGC p.Asp141Gly	MAB_1496c	Putative FAD-binding monooxygenase
RGM105/snps.tab:MAB_1495	1013	complex	CT	TC	TC:18 CT:0	CDS	139/475	missense_variant c.415_416delAGinsGA p.Arg139Glu	MAB_1496c	Putative FAD-binding monooxygenase
RGM105/snps.tab:MAB_1495	1178	snp	C	G	G:20 C:0	CDS	84/475	missense_variant c.251G>C p.Ser84Thr	MAB_1496c	Putative FAD-binding monooxygenase
RGM108/snps.tab:MAB_1495	233	snp	A	G	G:20 A:0	CDS	399/475	missense_variant c.1196T>C p.Leu399Ser	MAB_1496c	Putative FAD-binding monooxygenase
RGM108/snps.tab:MAB_1495	278	snp	A	G	G:20 A:0	CDS	384/475	missense_variant c.1151T>C p.Val384Ala	MAB_1496c	Putative FAD-binding monooxygenase
RGM108/snps.tab:MAB_1495	796	complex	ACCAT	GCCAC	GCCAC:19 ACCAT:0	CDS	210/475	missense_variant c.629_633delATGGTinsGTGGC p.Asp210Gly	MAB_1496c	Putative FAD-binding monooxygenase
RGM108/snps.tab:MAB_1495	871	snp	C	G	G:20 C:0	CDS	186/475	missense_variant c.558G>C p.Arg186Ser	MAB_1496c	Putative FAD-binding monooxygenase
RGM108/snps.tab:MAB_1495	909	snp	T	C	C:20 T:0	CDS	174/475	missense_variant c.520A>G p.Met174Val	MAB_1496c	Putative FAD-binding monooxygenase
RGM108/snps.tab:MAB_1495	972	snp	G	T	T:20 G:0	CDS	153/475	missense_variant c.457C>A p.Pro153Thr	MAB_1496c	Putative FAD-binding monooxygenase
RGM108/snps.tab:MAB_1495	1013	complex	CT	TC	TC:20 CT:0	CDS	139/475	missense_variant c.415_416delAGinsGA p.Arg139Glu	MAB_1496c	Putative FAD-binding monooxygenase
RGM108/snps.tab:MAB_1495	1178	snp	C	G	G:20 C:0	CDS	84/475	missense_variant c.251G>C p.Ser84Thr	MAB_1496c	Putative FAD-binding monooxygenase
RGM109/snps.tab:MAB_1495	233	snp	A	G	G:20 A:0	CDS	399/475	missense_variant c.1196T>C p.Leu399Ser	MAB_1496c	Putative FAD-binding monooxygenase
RGM109/snps.tab:MAB_1495	278	snp	A	G	G:20 A:0	CDS	384/475	missense_variant c.1151T>C p.Val384Ala	MAB_1496c	Putative FAD-binding monooxygenase
RGM109/snps.tab:MAB_1495	796	complex	ACCAT	GCCAC	GCCAC:19 ACCAT:0	CDS	210/475	missense_variant c.629_633delATGGTinsGTGGC p.Asp210Gly	MAB_1496c	Putative FAD-binding monooxygenase
RGM109/snps.tab:MAB_1495	871	snp	C	G	G:20 C:0	CDS	186/475	missense_variant c.558G>C p.Arg186Ser	MAB_1496c	Putative FAD-binding monooxygenase
RGM109/snps.tab:MAB_1495	909	snp	T	C	C:20 T:0	CDS	174/475	missense_variant c.520A>G p.Met174Val	MAB_1496c	Putative FAD-binding monooxygenase
RGM109/snps.tab:MAB_1495	972	snp	G	T	T:20 G:0	CDS	153/475	missense_variant c.457C>A p.Pro153Thr	MAB_1496c	Putative FAD-binding monooxygenase
RGM109/snps.tab:MAB_1495	1013	complex	CT	TC	TC:19 CT:0	CDS	139/475	missense_variant c.415_416delAGinsGA p.Arg139Glu	MAB_1496c	Putative FAD-binding monooxygenase
RGM109/snps.tab:MAB_1495	1178	snp	C	G	G:20 C:0	CDS	84/475	missense_variant c.251G>C p.Ser84Thr	MAB_1496c	Putative FAD-binding monooxygenase
RGM110/snps.tab:MAB_1495	801	snp	C	A	A:20 C:0	CDS	210/475	missense_variant c.628G>T p.Asp210Tyr	MAB_1496c	Putative FAD-binding monooxygenase
RGM110/snps.tab:MAB_1495	975	snp	C	G	G:20 C:0	CDS	152/475	missense_variant c.454G>C p.Ala152Pro	MAB_1496c	Putative FAD-binding monooxygenase
RGM110/snps.tab:MAB_1495	1014	snp	T	C	C:20 T:0	CDS	139/475	missense_variant c.415A>G p.Arg139Gly	MAB_1496c	Putative FAD-binding monooxygenase
RGM112/snps.tab:MAB_1495	233	snp	A	G	G:20 A:0	CDS	399/475	missense_variant c.1196T>C p.Leu399Ser	MAB_1496c	Putative FAD-binding monooxygenase
RGM112/snps.tab:MAB_1495	796	complex	ACCAT	GCCAC	GCCAC:18 ACCAT:0	CDS	210/475	missense_variant c.629_633delATGGTinsGTGGC p.Asp210Gly	MAB_1496c	Putative FAD-binding monooxygenase
RGM112/snps.tab:MAB_1495	871	snp	C	G	G:20 C:0	CDS	186/475	missense_variant c.558G>C p.Arg186Ser	MAB_1496c	Putative FAD-binding monooxygenase
RGM112/snps.tab:MAB_1495	909	snp	T	C	C:20 T:0	CDS	174/475	missense_variant c.520A>G p.Met174Val	MAB_1496c	Putative FAD-binding monooxygenase
RGM112/snps.tab:MAB_1495	972	snp	G	T	T:20 G:0	CDS	153/475	missense_variant c.457C>A p.Pro153Thr	MAB_1496c	Putative FAD-binding monooxygenase
RGM112/snps.tab:MAB_1495	1013	complex	CT	TC	TC:20 CT:0	CDS	139/475	missense_variant c.415_416delAGinsGA p.Arg139Glu	MAB_1496c	Putative FAD-binding monooxygenase
RGM112/snps.tab:MAB_1495	1178	snp	C	G	G:20 C:0	CDS	84/475	missense_variant c.251G>C p.Ser84Thr	MAB_1496c	Putative FAD-binding monooxygenase
RGM113/snps.tab:MAB_1495	233	snp	A	G	G:20 A:0	CDS	399/475	missense_variant c.1196T>C p.Leu399Ser	MAB_1496c	Putative FAD-binding monooxygenase
RGM113/snps.tab:MAB_1495	278	snp	A	G	G:20 A:0	CDS	384/475	missense_variant c.1151T>C p.Val384Ala	MAB_1496c	Putative FAD-binding monooxygenase
RGM113/snps.tab:MAB_1495	796	complex	ACCAT	GCCAC	GCCAC:18 ACCAT:0	CDS	210/475	missense_variant c.629_633delATGGTinsGTGGC p.Asp210Gly	MAB_1496c	Putative FAD-binding monooxygenase
RGM113/snps.tab:MAB_1495	871	snp	C	G	G:20 C:0	CDS	186/475	missense_variant c.558G>C p.Arg186Ser	MAB_1496c	Putative FAD-binding monooxygenase
RGM113/snps.tab:MAB_1495	909	snp	T	C	C:20 T:0	CDS	174/475	missense_variant c.520A>G p.Met174Val	MAB_1496c	Putative FAD-binding monooxygenase
RGM113/snps.tab:MAB_1495	972	snp	G	T	T:20 G:0	CDS	153/475	missense_variant c.457C>A p.Pro153Thr	MAB_1496c	Putative FAD-binding monooxygenase
RGM113/snps.tab:MAB_1495	1013	complex	CT	TC	TC:20 CT:0	CDS	139/475	missense_variant c.415_416delAGinsGA p.Arg139Glu	MAB_1496c	Putative FAD-binding monooxygenase
RGM113/snps.tab:MAB_1495	1178	snp	C	G	G:20 C:0	CDS	84/475	missense_variant c.251G>C p.Ser84Thr	MAB_1496c	Putative FAD-binding monooxygenase
RGM114/snps.tab:MAB_1495	105	snp	C	G	G:20 C:0	CDS	442/475	missense_variant c.1324G>C p.Asp442His	MAB_1496c	Putative FAD-binding monooxygenase
RGM114/snps.tab:MAB_1495	233	snp	A	G	G:20 A:0	CDS	399/475	missense_variant c.1196T>C p.Leu399Ser	MAB_1496c	Putative FAD-binding monooxygenase
RGM114/snps.tab:MAB_1495	278	snp	A	G	G:20 A:0	CDS	384/475	missense_variant c.1151T>C p.Val384Ala	MAB_1496c	Putative FAD-binding monooxygenase
RGM114/snps.tab:MAB_1495	796	complex	ACCAT	GCCAC	GCCAC:19 ACCAT:0	CDS	210/475	missense_variant c.629_633delATGGTinsGTGGC p.Asp210Gly	MAB_1496c	Putative FAD-binding monooxygenase
RGM114/snps.tab:MAB_1495	871	snp	C	G	G:20 C:0	CDS	186/475	missense_variant c.558G>C p.Arg186Ser	MAB_1496c	Putative FAD-binding monooxygenase
RGM114/snps.tab:MAB_1495	909	snp	T	C	C:20 T:0	CDS	174/475	missense_variant c.520A>G p.Met174Val	MAB_1496c	Putative FAD-binding monooxygenase
RGM114/snps.tab:MAB_1495	972	snp	G	T	T:20 G:0	CDS	153/475	missense_variant c.457C>A p.Pro153Thr	MAB_1496c	Putative FAD-binding monooxygenase
RGM114/snps.tab:MAB_1495	1006	complex	AT	GC	GC:19 AT:0	CDS	141/475	missense_variant c.422_423delATinsGC p.Asp141Gly	MAB_1496c	Putative FAD-binding monooxygenase
RGM114/snps.tab:MAB_1495	1013	complex	CT	TC	TC:19 CT:0	CDS	139/475	missense_variant c.415_416delAGinsGA p.Arg139Glu	MAB_1496c	Putative FAD-binding monooxygenase
RGM114/snps.tab:MAB_1495	1178	snp	C	G	G:19 C:0	CDS	84/475	missense_variant c.251G>C p.Ser84Thr	MAB_1496c	Putative FAD-binding monooxygenase
RGM115/snps.tab:MAB_1495	233	snp	A	G	G:20 A:0	CDS	399/475	missense_variant c.1196T>C p.Leu399Ser	MAB_1496c	Putative FAD-binding monooxygenase
RGM115/snps.tab:MAB_1495	278	snp	A	G	G:20 A:0	CDS	384/475	missense_variant c.1151T>C p.Val384Ala	MAB_1496c	Putative FAD-binding monooxygenase
RGM115/snps.tab:MAB_1495	786	complex	CCGAC	TCGAT	TCGAT:19 CCGAC:0	CDS	213/475	missense_variant c.639_643delGTCGGinsATCGA p.Glu215Lys	MAB_1496c	Putative FAD-binding monooxygenase
RGM115/snps.tab:MAB_1495	796	complex	ACCAT	GCCAC	GCCAC:18 ACCAT:0	CDS	210/475	missense_variant c.629_633delATGGTinsGTGGC p.Asp210Gly	MAB_1496c	Putative FAD-binding monooxygenase
RGM115/snps.tab:MAB_1495	871	snp	C	G	G:19 C:0	CDS	186/475	missense_variant c.558G>C p.Arg186Ser	MAB_1496c	Putative FAD-binding monooxygenase
RGM115/snps.tab:MAB_1495	909	snp	T	C	C:19 T:0	CDS	174/475	missense_variant c.520A>G p.Met174Val	MAB_1496c	Putative FAD-binding monooxygenase
RGM115/snps.tab:MAB_1495	972	snp	G	T	T:19 G:0	CDS	153/475	missense_variant c.457C>A p.Pro153Thr	MAB_1496c	Putative FAD-binding monooxygenase
RGM115/snps.tab:MAB_1495	1006	complex	AT	GC	GC:19 AT:0	CDS	141/475	missense_variant c.422_423delATinsGC p.Asp141Gly	MAB_1496c	Putative FAD-binding monooxygenase
RGM115/snps.tab:MAB_1495	1013	complex	CT	TC	TC:19 CT:0	CDS	139/475	missense_variant c.415_416delAGinsGA p.Arg139Glu	MAB_1496c	Putative FAD-binding monooxygenase
RGM115/snps.tab:MAB_1495	1178	snp	C	G	G:20 C:0	CDS	84/475	missense_variant c.251G>C p.Ser84Thr	MAB_1496c	Putative FAD-binding monooxygenase
RGM116/snps.tab:MAB_1495	105	snp	C	G	G:20 C:0	CDS	442/475	missense_variant c.1324G>C p.Asp442His	MAB_1496c	Putative FAD-binding monooxygenase
RGM116/snps.tab:MAB_1495	233	snp	A	G	G:20 A:0	CDS	399/475	missense_variant c.1196T>C p.Leu399Ser	MAB_1496c	Putative FAD-binding monooxygenase
RGM116/snps.tab:MAB_1495	278	snp	A	G	G:20 A:0	CDS	384/475	missense_variant c.1151T>C p.Val384Ala	MAB_1496c	Putative FAD-binding monooxygenase
RGM116/snps.tab:MAB_1495	796	complex	ACCAT	GCCAC	GCCAC:19 ACCAT:0	CDS	210/475	missense_variant c.629_633delATGGTinsGTGGC p.Asp210Gly	MAB_1496c	Putative FAD-binding monooxygenase
RGM116/snps.tab:MAB_1495	871	snp	C	G	G:19 C:0	CDS	186/475	missense_variant c.558G>C p.Arg186Ser	MAB_1496c	Putative FAD-binding monooxygenase
RGM116/snps.tab:MAB_1495	909	snp	T	C	C:19 T:0	CDS	174/475	missense_variant c.520A>G p.Met174Val	MAB_1496c	Putative FAD-binding monooxygenase
RGM116/snps.tab:MAB_1495	972	snp	G	T	T:19 G:0	CDS	153/475	missense_variant c.457C>A p.Pro153Thr	MAB_1496c	Putative FAD-binding monooxygenase
RGM116/snps.tab:MAB_1495	1006	complex	AT	GC	GC:18 AT:0	CDS	141/475	missense_variant c.422_423delATinsGC p.Asp141Gly	MAB_1496c	Putative FAD-binding monooxygenase
RGM116/snps.tab:MAB_1495	1013	complex	CT	TC	TC:18 CT:0	CDS	139/475	missense_variant c.415_416delAGinsGA p.Arg139Glu	MAB_1496c	Putative FAD-binding monooxygenase
RGM116/snps.tab:MAB_1495	1178	snp	C	G	G:20 C:0	CDS	84/475	missense_variant c.251G>C p.Ser84Thr	MAB_1496c	Putative FAD-binding monooxygenase
RGM117/snps.tab:MAB_1495	1014	snp	T	C	C:20 T:0	CDS	139/475	missense_variant c.415A>G p.Arg139Gly	MAB_1496c	Putative FAD-binding monooxygenase
RGM119/snps.tab:MAB_1495	105	snp	C	G	G:20 C:0	CDS	442/475	missense_variant c.1324G>C p.Asp442His	MAB_1496c	Putative FAD-binding monooxygenase
RGM119/snps.tab:MAB_1495	233	snp	A	G	G:20 A:0	CDS	399/475	missense_variant c.1196T>C p.Leu399Ser	MAB_1496c	Putative FAD-binding monooxygenase
RGM119/snps.tab:MAB_1495	278	snp	A	G	G:20 A:0	CDS	384/475	missense_variant c.1151T>C p.Val384Ala	MAB_1496c	Putative FAD-binding monooxygenase
RGM119/snps.tab:MAB_1495	796	complex	ACCAT	GCCAC	GCCAC:18 ACCAT:0	CDS	210/475	missense_variant c.629_633delATGGTinsGTGGC p.Asp210Gly	MAB_1496c	Putative FAD-binding monooxygenase
RGM119/snps.tab:MAB_1495	871	snp	C	G	G:20 C:0	CDS	186/475	missense_variant c.558G>C p.Arg186Ser	MAB_1496c	Putative FAD-binding monooxygenase
RGM119/snps.tab:MAB_1495	909	snp	T	C	C:20 T:0	CDS	174/475	missense_variant c.520A>G p.Met174Val	MAB_1496c	Putative FAD-binding monooxygenase
RGM119/snps.tab:MAB_1495	972	snp	G	T	T:20 G:0	CDS	153/475	missense_variant c.457C>A p.Pro153Thr	MAB_1496c	Putative FAD-binding monooxygenase
RGM119/snps.tab:MAB_1495	1006	complex	AT	GC	GC:20 AT:0	CDS	141/475	missense_variant c.422_423delATinsGC p.Asp141Gly	MAB_1496c	Putative FAD-binding monooxygenase
RGM119/snps.tab:MAB_1495	1013	complex	CT	TC	TC:20 CT:0	CDS	139/475	missense_variant c.415_416delAGinsGA p.Arg139Glu	MAB_1496c	Putative FAD-binding monooxygenase
RGM119/snps.tab:MAB_1495	1178	snp	C	G	G:20 C:0	CDS	84/475	missense_variant c.251G>C p.Ser84Thr	MAB_1496c	Putative FAD-binding monooxygenase
RGM12/snps.tab:MAB_1495	105	snp	C	G	G:20 C:0	CDS	442/475	missense_variant c.1324G>C p.Asp442His	MAB_1496c	Putative FAD-binding monooxygenase
RGM12/snps.tab:MAB_1495	233	snp	A	G	G:20 A:0	CDS	399/475	missense_variant c.1196T>C p.Leu399Ser	MAB_1496c	Putative FAD-binding monooxygenase
RGM12/snps.tab:MAB_1495	278	snp	A	G	G:20 A:0	CDS	384/475	missense_variant c.1151T>C p.Val384Ala	MAB_1496c	Putative FAD-binding monooxygenase
RGM12/snps.tab:MAB_1495	796	complex	ACCAT	GCCAC	GCCAC:19 ACCAT:0	CDS	210/475	missense_variant c.629_633delATGGTinsGTGGC p.Asp210Gly	MAB_1496c	Putative FAD-binding monooxygenase
RGM12/snps.tab:MAB_1495	871	snp	C	G	G:20 C:0	CDS	186/475	missense_variant c.558G>C p.Arg186Ser	MAB_1496c	Putative FAD-binding monooxygenase
RGM12/snps.tab:MAB_1495	909	snp	T	C	C:20 T:0	CDS	174/475	missense_variant c.520A>G p.Met174Val	MAB_1496c	Putative FAD-binding monooxygenase
RGM12/snps.tab:MAB_1495	972	snp	G	T	T:20 G:0	CDS	153/475	missense_variant c.457C>A p.Pro153Thr	MAB_1496c	Putative FAD-binding monooxygenase
RGM12/snps.tab:MAB_1495	1006	complex	AT	GC	GC:19 AT:0	CDS	141/475	missense_variant c.422_423delATinsGC p.Asp141Gly	MAB_1496c	Putative FAD-binding monooxygenase
RGM12/snps.tab:MAB_1495	1013	complex	CT	TC	TC:19 CT:0	CDS	139/475	missense_variant c.415_416delAGinsGA p.Arg139Glu	MAB_1496c	Putative FAD-binding monooxygenase
RGM12/snps.tab:MAB_1495	1178	snp	C	G	G:20 C:0	CDS	84/475	missense_variant c.251G>C p.Ser84Thr	MAB_1496c	Putative FAD-binding monooxygenase
RGM120/snps.tab:MAB_1495	134	snp	A	G	G:20 A:0	CDS	432/475	missense_variant c.1295T>C p.Ile432Thr	MAB_1496c	Putative FAD-binding monooxygenase
RGM120/snps.tab:MAB_1495	725	snp	G	A	A:20 G:0	CDS	235/475	missense_variant c.704C>T p.Ala235Val	MAB_1496c	Putative FAD-binding monooxygenase
RGM120/snps.tab:MAB_1495	1014	snp	T	C	C:20 T:0	CDS	139/475	missense_variant c.415A>G p.Arg139Gly	MAB_1496c	Putative FAD-binding monooxygenase
RGM121/snps.tab:MAB_1495	134	snp	A	G	G:20 A:0	CDS	432/475	missense_variant c.1295T>C p.Ile432Thr	MAB_1496c	Putative FAD-binding monooxygenase
RGM121/snps.tab:MAB_1495	725	snp	G	A	A:20 G:0	CDS	235/475	missense_variant c.704C>T p.Ala235Val	MAB_1496c	Putative FAD-binding monooxygenase
RGM121/snps.tab:MAB_1495	1014	snp	T	C	C:20 T:0	CDS	139/475	missense_variant c.415A>G p.Arg139Gly	MAB_1496c	Putative FAD-binding monooxygenase
RGM122/snps.tab:MAB_1495	233	snp	A	G	G:20 A:0	CDS	399/475	missense_variant c.1196T>C p.Leu399Ser	MAB_1496c	Putative FAD-binding monooxygenase
RGM122/snps.tab:MAB_1495	796	complex	ACCAT	GCCAC	GCCAC:19 ACCAT:0	CDS	210/475	missense_variant c.629_633delATGGTinsGTGGC p.Asp210Gly	MAB_1496c	Putative FAD-binding monooxygenase
RGM122/snps.tab:MAB_1495	871	snp	C	G	G:19 C:0	CDS	186/475	missense_variant c.558G>C p.Arg186Ser	MAB_1496c	Putative FAD-binding monooxygenase
RGM122/snps.tab:MAB_1495	909	snp	T	C	C:19 T:0	CDS	174/475	missense_variant c.520A>G p.Met174Val	MAB_1496c	Putative FAD-binding monooxygenase
RGM122/snps.tab:MAB_1495	972	snp	G	T	T:19 G:0	CDS	153/475	missense_variant c.457C>A p.Pro153Thr	MAB_1496c	Putative FAD-binding monooxygenase
RGM122/snps.tab:MAB_1495	1006	complex	AT	GC	GC:18 AT:0	CDS	141/475	missense_variant c.422_423delATinsGC p.Asp141Gly	MAB_1496c	Putative FAD-binding monooxygenase
RGM122/snps.tab:MAB_1495	1013	complex	CT	TC	TC:18 CT:0	CDS	139/475	missense_variant c.415_416delAGinsGA p.Arg139Glu	MAB_1496c	Putative FAD-binding monooxygenase
RGM122/snps.tab:MAB_1495	1032	snp	C	A	A:20 C:0	CDS	133/475	missense_variant c.397G>T p.Val133Leu	MAB_1496c	Putative FAD-binding monooxygenase
RGM122/snps.tab:MAB_1495	1178	snp	C	G	G:20 C:0	CDS	84/475	missense_variant c.251G>C p.Ser84Thr	MAB_1496c	Putative FAD-binding monooxygenase
RGM123/snps.tab:MAB_1495	233	snp	A	G	G:20 A:0	CDS	399/475	missense_variant c.1196T>C p.Leu399Ser	MAB_1496c	Putative FAD-binding monooxygenase
RGM123/snps.tab:MAB_1495	796	complex	ACCAT	GCCAC	GCCAC:18 ACCAT:0	CDS	210/475	missense_variant c.629_633delATGGTinsGTGGC p.Asp210Gly	MAB_1496c	Putative FAD-binding monooxygenase
RGM123/snps.tab:MAB_1495	871	snp	C	G	G:20 C:0	CDS	186/475	missense_variant c.558G>C p.Arg186Ser	MAB_1496c	Putative FAD-binding monooxygenase
RGM123/snps.tab:MAB_1495	909	snp	T	C	C:20 T:0	CDS	174/475	missense_variant c.520A>G p.Met174Val	MAB_1496c	Putative FAD-binding monooxygenase
RGM123/snps.tab:MAB_1495	972	snp	G	T	T:20 G:0	CDS	153/475	missense_variant c.457C>A p.Pro153Thr	MAB_1496c	Putative FAD-binding monooxygenase
RGM123/snps.tab:MAB_1495	1013	complex	CT	TC	TC:20 CT:0	CDS	139/475	missense_variant c.415_416delAGinsGA p.Arg139Glu	MAB_1496c	Putative FAD-binding monooxygenase
RGM123/snps.tab:MAB_1495	1168	snp	C	A	A:20 C:0	CDS	87/475	missense_variant c.261G>T p.Glu87Asp	MAB_1496c	Putative FAD-binding monooxygenase
RGM123/snps.tab:MAB_1495	1178	snp	C	G	G:20 C:0	CDS	84/475	missense_variant c.251G>C p.Ser84Thr	MAB_1496c	Putative FAD-binding monooxygenase
RGM124/snps.tab:MAB_1495	233	snp	A	G	G:20 A:0	CDS	399/475	missense_variant c.1196T>C p.Leu399Ser	MAB_1496c	Putative FAD-binding monooxygenase
RGM124/snps.tab:MAB_1495	278	snp	A	G	G:20 A:0	CDS	384/475	missense_variant c.1151T>C p.Val384Ala	MAB_1496c	Putative FAD-binding monooxygenase
RGM124/snps.tab:MAB_1495	796	complex	ACCAT	GCCAC	GCCAC:20 ACCAT:0	CDS	210/475	missense_variant c.629_633delATGGTinsGTGGC p.Asp210Gly	MAB_1496c	Putative FAD-binding monooxygenase
RGM124/snps.tab:MAB_1495	871	snp	C	G	G:20 C:0	CDS	186/475	missense_variant c.558G>C p.Arg186Ser	MAB_1496c	Putative FAD-binding monooxygenase
RGM124/snps.tab:MAB_1495	909	snp	T	C	C:20 T:0	CDS	174/475	missense_variant c.520A>G p.Met174Val	MAB_1496c	Putative FAD-binding monooxygenase
RGM124/snps.tab:MAB_1495	972	snp	G	T	T:20 G:0	CDS	153/475	missense_variant c.457C>A p.Pro153Thr	MAB_1496c	Putative FAD-binding monooxygenase
RGM124/snps.tab:MAB_1495	1013	complex	CT	TC	TC:19 CT:0	CDS	139/475	missense_variant c.415_416delAGinsGA p.Arg139Glu	MAB_1496c	Putative FAD-binding monooxygenase
RGM124/snps.tab:MAB_1495	1178	snp	C	G	G:20 C:0	CDS	84/475	missense_variant c.251G>C p.Ser84Thr	MAB_1496c	Putative FAD-binding monooxygenase
RGM125/snps.tab:MAB_1495	134	snp	A	G	G:20 A:0	CDS	432/475	missense_variant c.1295T>C p.Ile432Thr	MAB_1496c	Putative FAD-binding monooxygenase
RGM125/snps.tab:MAB_1495	725	snp	G	A	A:20 G:0	CDS	235/475	missense_variant c.704C>T p.Ala235Val	MAB_1496c	Putative FAD-binding monooxygenase
RGM125/snps.tab:MAB_1495	1014	snp	T	C	C:20 T:0	CDS	139/475	missense_variant c.415A>G p.Arg139Gly	MAB_1496c	Putative FAD-binding monooxygenase
RGM126/snps.tab:MAB_1495	134	snp	A	G	G:20 A:0	CDS	432/475	missense_variant c.1295T>C p.Ile432Thr	MAB_1496c	Putative FAD-binding monooxygenase
RGM126/snps.tab:MAB_1495	725	snp	G	A	A:20 G:0	CDS	235/475	missense_variant c.704C>T p.Ala235Val	MAB_1496c	Putative FAD-binding monooxygenase
RGM126/snps.tab:MAB_1495	1014	snp	T	C	C:20 T:0	CDS	139/475	missense_variant c.415A>G p.Arg139Gly	MAB_1496c	Putative FAD-binding monooxygenase
RGM127/snps.tab:MAB_1495	105	snp	C	G	G:20 C:0	CDS	442/475	missense_variant c.1324G>C p.Asp442His	MAB_1496c	Putative FAD-binding monooxygenase
RGM127/snps.tab:MAB_1495	233	snp	A	G	G:20 A:0	CDS	399/475	missense_variant c.1196T>C p.Leu399Ser	MAB_1496c	Putative FAD-binding monooxygenase
RGM127/snps.tab:MAB_1495	278	snp	A	G	G:20 A:0	CDS	384/475	missense_variant c.1151T>C p.Val384Ala	MAB_1496c	Putative FAD-binding monooxygenase
RGM127/snps.tab:MAB_1495	796	complex	ACCAT	GCCAC	GCCAC:18 ACCAT:0	CDS	210/475	missense_variant c.629_633delATGGTinsGTGGC p.Asp210Gly	MAB_1496c	Putative FAD-binding monooxygenase
RGM127/snps.tab:MAB_1495	871	snp	C	G	G:20 C:0	CDS	186/475	missense_variant c.558G>C p.Arg186Ser	MAB_1496c	Putative FAD-binding monooxygenase
RGM127/snps.tab:MAB_1495	909	snp	T	C	C:20 T:0	CDS	174/475	missense_variant c.520A>G p.Met174Val	MAB_1496c	Putative FAD-binding monooxygenase
RGM127/snps.tab:MAB_1495	972	snp	G	T	T:20 G:0	CDS	153/475	missense_variant c.457C>A p.Pro153Thr	MAB_1496c	Putative FAD-binding monooxygenase
RGM127/snps.tab:MAB_1495	1006	complex	AT	GC	GC:20 AT:0	CDS	141/475	missense_variant c.422_423delATinsGC p.Asp141Gly	MAB_1496c	Putative FAD-binding monooxygenase
RGM127/snps.tab:MAB_1495	1013	complex	CT	TC	TC:20 CT:0	CDS	139/475	missense_variant c.415_416delAGinsGA p.Arg139Glu	MAB_1496c	Putative FAD-binding monooxygenase
RGM127/snps.tab:MAB_1495	1178	snp	C	G	G:20 C:0	CDS	84/475	missense_variant c.251G>C p.Ser84Thr	MAB_1496c	Putative FAD-binding monooxygenase
RGM128/snps.tab:MAB_1495	134	snp	A	G	G:20 A:0	CDS	432/475	missense_variant c.1295T>C p.Ile432Thr	MAB_1496c	Putative FAD-binding monooxygenase
RGM128/snps.tab:MAB_1495	725	snp	G	A	A:20 G:0	CDS	235/475	missense_variant c.704C>T p.Ala235Val	MAB_1496c	Putative FAD-binding monooxygenase
RGM128/snps.tab:MAB_1495	1014	snp	T	C	C:20 T:0	CDS	139/475	missense_variant c.415A>G p.Arg139Gly	MAB_1496c	Putative FAD-binding monooxygenase
RGM129/snps.tab:MAB_1495	134	snp	A	G	G:20 A:0	CDS	432/475	missense_variant c.1295T>C p.Ile432Thr	MAB_1496c	Putative FAD-binding monooxygenase
RGM129/snps.tab:MAB_1495	725	snp	G	A	A:20 G:0	CDS	235/475	missense_variant c.704C>T p.Ala235Val	MAB_1496c	Putative FAD-binding monooxygenase
RGM129/snps.tab:MAB_1495	1014	snp	T	C	C:20 T:0	CDS	139/475	missense_variant c.415A>G p.Arg139Gly	MAB_1496c	Putative FAD-binding monooxygenase
RGM13/snps.tab:MAB_1495	105	snp	C	G	G:20 C:0	CDS	442/475	missense_variant c.1324G>C p.Asp442His	MAB_1496c	Putative FAD-binding monooxygenase
RGM13/snps.tab:MAB_1495	233	snp	A	G	G:20 A:0	CDS	399/475	missense_variant c.1196T>C p.Leu399Ser	MAB_1496c	Putative FAD-binding monooxygenase
RGM13/snps.tab:MAB_1495	278	snp	A	G	G:20 A:0	CDS	384/475	missense_variant c.1151T>C p.Val384Ala	MAB_1496c	Putative FAD-binding monooxygenase
RGM13/snps.tab:MAB_1495	796	complex	ACCAT	GCCAC	GCCAC:17 ACCAT:0	CDS	210/475	missense_variant c.629_633delATGGTinsGTGGC p.Asp210Gly	MAB_1496c	Putative FAD-binding monooxygenase
RGM13/snps.tab:MAB_1495	871	snp	C	G	G:19 C:0	CDS	186/475	missense_variant c.558G>C p.Arg186Ser	MAB_1496c	Putative FAD-binding monooxygenase
RGM13/snps.tab:MAB_1495	909	snp	T	C	C:19 T:0	CDS	174/475	missense_variant c.520A>G p.Met174Val	MAB_1496c	Putative FAD-binding monooxygenase
RGM13/snps.tab:MAB_1495	972	snp	G	T	T:19 G:0	CDS	153/475	missense_variant c.457C>A p.Pro153Thr	MAB_1496c	Putative FAD-binding monooxygenase
RGM13/snps.tab:MAB_1495	1006	complex	AT	GC	GC:19 AT:0	CDS	141/475	missense_variant c.422_423delATinsGC p.Asp141Gly	MAB_1496c	Putative FAD-binding monooxygenase
RGM13/snps.tab:MAB_1495	1013	complex	CT	TC	TC:19 CT:0	CDS	139/475	missense_variant c.415_416delAGinsGA p.Arg139Glu	MAB_1496c	Putative FAD-binding monooxygenase
RGM13/snps.tab:MAB_1495	1178	snp	C	G	G:20 C:0	CDS	84/475	missense_variant c.251G>C p.Ser84Thr	MAB_1496c	Putative FAD-binding monooxygenase
RGM130/snps.tab:MAB_1495	105	snp	C	G	G:20 C:0	CDS	442/475	missense_variant c.1324G>C p.Asp442His	MAB_1496c	Putative FAD-binding monooxygenase
RGM130/snps.tab:MAB_1495	233	snp	A	G	G:20 A:0	CDS	399/475	missense_variant c.1196T>C p.Leu399Ser	MAB_1496c	Putative FAD-binding monooxygenase
RGM130/snps.tab:MAB_1495	278	snp	A	G	G:20 A:0	CDS	384/475	missense_variant c.1151T>C p.Val384Ala	MAB_1496c	Putative FAD-binding monooxygenase
RGM130/snps.tab:MAB_1495	796	complex	ACCAT	GCCAC	GCCAC:20 ACCAT:0	CDS	210/475	missense_variant c.629_633delATGGTinsGTGGC p.Asp210Gly	MAB_1496c	Putative FAD-binding monooxygenase
RGM130/snps.tab:MAB_1495	871	snp	C	G	G:20 C:0	CDS	186/475	missense_variant c.558G>C p.Arg186Ser	MAB_1496c	Putative FAD-binding monooxygenase
RGM130/snps.tab:MAB_1495	909	snp	T	C	C:20 T:0	CDS	174/475	missense_variant c.520A>G p.Met174Val	MAB_1496c	Putative FAD-binding monooxygenase
RGM130/snps.tab:MAB_1495	972	snp	G	T	T:20 G:0	CDS	153/475	missense_variant c.457C>A p.Pro153Thr	MAB_1496c	Putative FAD-binding monooxygenase
RGM130/snps.tab:MAB_1495	1006	complex	AT	GC	GC:18 AT:0	CDS	141/475	missense_variant c.422_423delATinsGC p.Asp141Gly	MAB_1496c	Putative FAD-binding monooxygenase
RGM130/snps.tab:MAB_1495	1013	complex	CT	TC	TC:18 CT:0	CDS	139/475	missense_variant c.415_416delAGinsGA p.Arg139Glu	MAB_1496c	Putative FAD-binding monooxygenase
RGM130/snps.tab:MAB_1495	1178	snp	C	G	G:19 C:0	CDS	84/475	missense_variant c.251G>C p.Ser84Thr	MAB_1496c	Putative FAD-binding monooxygenase
RGM131/snps.tab:MAB_1495	164	snp	G	T	T:20 G:0	CDS	422/475	missense_variant c.1265C>A p.Ala422Asp	MAB_1496c	Putative FAD-binding monooxygenase
RGM131/snps.tab:MAB_1495	759	snp	C	T	T:20 C:0	CDS	224/475	missense_variant c.670G>A p.Gly224Ser	MAB_1496c	Putative FAD-binding monooxygenase
RGM131/snps.tab:MAB_1495	1014	snp	T	C	C:20 T:0	CDS	139/475	missense_variant c.415A>G p.Arg139Gly	MAB_1496c	Putative FAD-binding monooxygenase
RGM133/snps.tab:MAB_1495	233	snp	A	G	G:20 A:0	CDS	399/475	missense_variant c.1196T>C p.Leu399Ser	MAB_1496c	Putative FAD-binding monooxygenase
RGM133/snps.tab:MAB_1495	278	snp	A	G	G:20 A:0	CDS	384/475	missense_variant c.1151T>C p.Val384Ala	MAB_1496c	Putative FAD-binding monooxygenase
RGM133/snps.tab:MAB_1495	796	complex	ACCAT	GCCAC	GCCAC:20 ACCAT:0	CDS	210/475	missense_variant c.629_633delATGGTinsGTGGC p.Asp210Gly	MAB_1496c	Putative FAD-binding monooxygenase
RGM133/snps.tab:MAB_1495	871	snp	C	G	G:20 C:0	CDS	186/475	missense_variant c.558G>C p.Arg186Ser	MAB_1496c	Putative FAD-binding monooxygenase
RGM133/snps.tab:MAB_1495	909	snp	T	C	C:20 T:0	CDS	174/475	missense_variant c.520A>G p.Met174Val	MAB_1496c	Putative FAD-binding monooxygenase
RGM133/snps.tab:MAB_1495	972	snp	G	T	T:20 G:0	CDS	153/475	missense_variant c.457C>A p.Pro153Thr	MAB_1496c	Putative FAD-binding monooxygenase
RGM133/snps.tab:MAB_1495	1013	complex	CT	TC	TC:19 CT:0	CDS	139/475	missense_variant c.415_416delAGinsGA p.Arg139Glu	MAB_1496c	Putative FAD-binding monooxygenase
RGM133/snps.tab:MAB_1495	1178	snp	C	G	G:20 C:0	CDS	84/475	missense_variant c.251G>C p.Ser84Thr	MAB_1496c	Putative FAD-binding monooxygenase
RGM134/snps.tab:MAB_1495	134	snp	A	G	G:20 A:0	CDS	432/475	missense_variant c.1295T>C p.Ile432Thr	MAB_1496c	Putative FAD-binding monooxygenase
RGM134/snps.tab:MAB_1495	725	snp	G	A	A:20 G:0	CDS	235/475	missense_variant c.704C>T p.Ala235Val	MAB_1496c	Putative FAD-binding monooxygenase
RGM134/snps.tab:MAB_1495	1014	snp	T	C	C:20 T:0	CDS	139/475	missense_variant c.415A>G p.Arg139Gly	MAB_1496c	Putative FAD-binding monooxygenase
RGM136/snps.tab:MAB_1495	233	snp	A	G	G:20 A:0	CDS	399/475	missense_variant c.1196T>C p.Leu399Ser	MAB_1496c	Putative FAD-binding monooxygenase
RGM136/snps.tab:MAB_1495	796	complex	ACCAT	GCCAC	GCCAC:20 ACCAT:0	CDS	210/475	missense_variant c.629_633delATGGTinsGTGGC p.Asp210Gly	MAB_1496c	Putative FAD-binding monooxygenase
RGM136/snps.tab:MAB_1495	871	snp	C	G	G:20 C:0	CDS	186/475	missense_variant c.558G>C p.Arg186Ser	MAB_1496c	Putative FAD-binding monooxygenase
RGM136/snps.tab:MAB_1495	909	snp	T	C	C:20 T:0	CDS	174/475	missense_variant c.520A>G p.Met174Val	MAB_1496c	Putative FAD-binding monooxygenase
RGM136/snps.tab:MAB_1495	972	snp	G	T	T:20 G:0	CDS	153/475	missense_variant c.457C>A p.Pro153Thr	MAB_1496c	Putative FAD-binding monooxygenase
RGM136/snps.tab:MAB_1495	1006	complex	AT	GC	GC:18 AT:0	CDS	141/475	missense_variant c.422_423delATinsGC p.Asp141Gly	MAB_1496c	Putative FAD-binding monooxygenase
RGM136/snps.tab:MAB_1495	1013	complex	CT	TC	TC:18 CT:0	CDS	139/475	missense_variant c.415_416delAGinsGA p.Arg139Glu	MAB_1496c	Putative FAD-binding monooxygenase
RGM136/snps.tab:MAB_1495	1178	snp	C	G	G:19 C:0	CDS	84/475	missense_variant c.251G>C p.Ser84Thr	MAB_1496c	Putative FAD-binding monooxygenase
RGM139/snps.tab:MAB_1495	233	snp	A	G	G:20 A:0	CDS	399/475	missense_variant c.1196T>C p.Leu399Ser	MAB_1496c	Putative FAD-binding monooxygenase
RGM139/snps.tab:MAB_1495	796	complex	ACCAT	GCCAC	GCCAC:19 ACCAT:0	CDS	210/475	missense_variant c.629_633delATGGTinsGTGGC p.Asp210Gly	MAB_1496c	Putative FAD-binding monooxygenase
RGM139/snps.tab:MAB_1495	871	snp	C	G	G:20 C:0	CDS	186/475	missense_variant c.558G>C p.Arg186Ser	MAB_1496c	Putative FAD-binding monooxygenase
RGM139/snps.tab:MAB_1495	909	snp	T	C	C:20 T:0	CDS	174/475	missense_variant c.520A>G p.Met174Val	MAB_1496c	Putative FAD-binding monooxygenase
RGM139/snps.tab:MAB_1495	972	snp	G	T	T:20 G:0	CDS	153/475	missense_variant c.457C>A p.Pro153Thr	MAB_1496c	Putative FAD-binding monooxygenase
RGM139/snps.tab:MAB_1495	1006	complex	AT	GC	GC:19 AT:0	CDS	141/475	missense_variant c.422_423delATinsGC p.Asp141Gly	MAB_1496c	Putative FAD-binding monooxygenase
RGM139/snps.tab:MAB_1495	1013	complex	CT	TC	TC:19 CT:0	CDS	139/475	missense_variant c.415_416delAGinsGA p.Arg139Glu	MAB_1496c	Putative FAD-binding monooxygenase
RGM139/snps.tab:MAB_1495	1032	snp	C	A	A:20 C:0	CDS	133/475	missense_variant c.397G>T p.Val133Leu	MAB_1496c	Putative FAD-binding monooxygenase
RGM139/snps.tab:MAB_1495	1178	snp	C	G	G:20 C:0	CDS	84/475	missense_variant c.251G>C p.Ser84Thr	MAB_1496c	Putative FAD-binding monooxygenase
RGM142/snps.tab:MAB_1495	1014	snp	T	C	C:20 T:0	CDS	139/475	missense_variant c.415A>G p.Arg139Gly	MAB_1496c	Putative FAD-binding monooxygenase
RGM145/snps.tab:MAB_1495	105	snp	C	G	G:20 C:0	CDS	442/475	missense_variant c.1324G>C p.Asp442His	MAB_1496c	Putative FAD-binding monooxygenase
RGM145/snps.tab:MAB_1495	233	snp	A	G	G:20 A:0	CDS	399/475	missense_variant c.1196T>C p.Leu399Ser	MAB_1496c	Putative FAD-binding monooxygenase
RGM145/snps.tab:MAB_1495	278	snp	A	G	G:20 A:0	CDS	384/475	missense_variant c.1151T>C p.Val384Ala	MAB_1496c	Putative FAD-binding monooxygenase
RGM145/snps.tab:MAB_1495	796	complex	ACCAT	GCCAC	GCCAC:19 ACCAT:0	CDS	210/475	missense_variant c.629_633delATGGTinsGTGGC p.Asp210Gly	MAB_1496c	Putative FAD-binding monooxygenase
RGM145/snps.tab:MAB_1495	871	snp	C	G	G:20 C:0	CDS	186/475	missense_variant c.558G>C p.Arg186Ser	MAB_1496c	Putative FAD-binding monooxygenase
RGM145/snps.tab:MAB_1495	909	snp	T	C	C:20 T:0	CDS	174/475	missense_variant c.520A>G p.Met174Val	MAB_1496c	Putative FAD-binding monooxygenase
RGM145/snps.tab:MAB_1495	972	snp	G	T	T:20 G:0	CDS	153/475	missense_variant c.457C>A p.Pro153Thr	MAB_1496c	Putative FAD-binding monooxygenase
RGM145/snps.tab:MAB_1495	1006	complex	AT	GC	GC:19 AT:0	CDS	141/475	missense_variant c.422_423delATinsGC p.Asp141Gly	MAB_1496c	Putative FAD-binding monooxygenase
RGM145/snps.tab:MAB_1495	1013	complex	CT	TC	TC:19 CT:0	CDS	139/475	missense_variant c.415_416delAGinsGA p.Arg139Glu	MAB_1496c	Putative FAD-binding monooxygenase
RGM145/snps.tab:MAB_1495	1178	snp	C	G	G:19 C:0	CDS	84/475	missense_variant c.251G>C p.Ser84Thr	MAB_1496c	Putative FAD-binding monooxygenase
RGM146/snps.tab:MAB_1495	105	snp	C	G	G:20 C:0	CDS	442/475	missense_variant c.1324G>C p.Asp442His	MAB_1496c	Putative FAD-binding monooxygenase
RGM146/snps.tab:MAB_1495	233	snp	A	G	G:20 A:0	CDS	399/475	missense_variant c.1196T>C p.Leu399Ser	MAB_1496c	Putative FAD-binding monooxygenase
RGM146/snps.tab:MAB_1495	278	snp	A	G	G:20 A:0	CDS	384/475	missense_variant c.1151T>C p.Val384Ala	MAB_1496c	Putative FAD-binding monooxygenase
RGM146/snps.tab:MAB_1495	796	complex	ACCAT	GCCAC	GCCAC:19 ACCAT:0	CDS	210/475	missense_variant c.629_633delATGGTinsGTGGC p.Asp210Gly	MAB_1496c	Putative FAD-binding monooxygenase
RGM146/snps.tab:MAB_1495	871	snp	C	G	G:20 C:0	CDS	186/475	missense_variant c.558G>C p.Arg186Ser	MAB_1496c	Putative FAD-binding monooxygenase
RGM146/snps.tab:MAB_1495	909	snp	T	C	C:20 T:0	CDS	174/475	missense_variant c.520A>G p.Met174Val	MAB_1496c	Putative FAD-binding monooxygenase
RGM146/snps.tab:MAB_1495	972	snp	G	T	T:20 G:0	CDS	153/475	missense_variant c.457C>A p.Pro153Thr	MAB_1496c	Putative FAD-binding monooxygenase
RGM146/snps.tab:MAB_1495	1006	complex	AT	GC	GC:19 AT:0	CDS	141/475	missense_variant c.422_423delATinsGC p.Asp141Gly	MAB_1496c	Putative FAD-binding monooxygenase
RGM146/snps.tab:MAB_1495	1013	complex	CT	TC	TC:19 CT:0	CDS	139/475	missense_variant c.415_416delAGinsGA p.Arg139Glu	MAB_1496c	Putative FAD-binding monooxygenase
RGM146/snps.tab:MAB_1495	1178	snp	C	G	G:20 C:0	CDS	84/475	missense_variant c.251G>C p.Ser84Thr	MAB_1496c	Putative FAD-binding monooxygenase
RGM147/snps.tab:MAB_1495	105	snp	C	G	G:20 C:0	CDS	442/475	missense_variant c.1324G>C p.Asp442His	MAB_1496c	Putative FAD-binding monooxygenase
RGM147/snps.tab:MAB_1495	233	snp	A	G	G:20 A:0	CDS	399/475	missense_variant c.1196T>C p.Leu399Ser	MAB_1496c	Putative FAD-binding monooxygenase
RGM147/snps.tab:MAB_1495	278	snp	A	G	G:20 A:0	CDS	384/475	missense_variant c.1151T>C p.Val384Ala	MAB_1496c	Putative FAD-binding monooxygenase
RGM147/snps.tab:MAB_1495	796	complex	ACCAT	GCCAC	GCCAC:18 ACCAT:0	CDS	210/475	missense_variant c.629_633delATGGTinsGTGGC p.Asp210Gly	MAB_1496c	Putative FAD-binding monooxygenase
RGM147/snps.tab:MAB_1495	871	snp	C	G	G:18 C:0	CDS	186/475	missense_variant c.558G>C p.Arg186Ser	MAB_1496c	Putative FAD-binding monooxygenase
RGM147/snps.tab:MAB_1495	909	snp	T	C	C:18 T:0	CDS	174/475	missense_variant c.520A>G p.Met174Val	MAB_1496c	Putative FAD-binding monooxygenase
RGM147/snps.tab:MAB_1495	972	snp	G	T	T:18 G:0	CDS	153/475	missense_variant c.457C>A p.Pro153Thr	MAB_1496c	Putative FAD-binding monooxygenase
RGM147/snps.tab:MAB_1495	1006	complex	AT	GC	GC:18 AT:0	CDS	141/475	missense_variant c.422_423delATinsGC p.Asp141Gly	MAB_1496c	Putative FAD-binding monooxygenase
RGM147/snps.tab:MAB_1495	1013	complex	CT	TC	TC:18 CT:0	CDS	139/475	missense_variant c.415_416delAGinsGA p.Arg139Glu	MAB_1496c	Putative FAD-binding monooxygenase
RGM147/snps.tab:MAB_1495	1178	snp	C	G	G:20 C:0	CDS	84/475	missense_variant c.251G>C p.Ser84Thr	MAB_1496c	Putative FAD-binding monooxygenase
RGM148/snps.tab:MAB_1495	105	snp	C	G	G:20 C:0	CDS	442/475	missense_variant c.1324G>C p.Asp442His	MAB_1496c	Putative FAD-binding monooxygenase
RGM148/snps.tab:MAB_1495	233	snp	A	G	G:20 A:0	CDS	399/475	missense_variant c.1196T>C p.Leu399Ser	MAB_1496c	Putative FAD-binding monooxygenase
RGM148/snps.tab:MAB_1495	278	snp	A	G	G:20 A:0	CDS	384/475	missense_variant c.1151T>C p.Val384Ala	MAB_1496c	Putative FAD-binding monooxygenase
RGM148/snps.tab:MAB_1495	796	complex	ACCAT	GCCAC	GCCAC:19 ACCAT:0	CDS	210/475	missense_variant c.629_633delATGGTinsGTGGC p.Asp210Gly	MAB_1496c	Putative FAD-binding monooxygenase
RGM148/snps.tab:MAB_1495	871	snp	C	G	G:20 C:0	CDS	186/475	missense_variant c.558G>C p.Arg186Ser	MAB_1496c	Putative FAD-binding monooxygenase
RGM148/snps.tab:MAB_1495	909	snp	T	C	C:20 T:0	CDS	174/475	missense_variant c.520A>G p.Met174Val	MAB_1496c	Putative FAD-binding monooxygenase
RGM148/snps.tab:MAB_1495	972	snp	G	T	T:20 G:0	CDS	153/475	missense_variant c.457C>A p.Pro153Thr	MAB_1496c	Putative FAD-binding monooxygenase
RGM148/snps.tab:MAB_1495	1006	complex	AT	GC	GC:18 AT:0	CDS	141/475	missense_variant c.422_423delATinsGC p.Asp141Gly	MAB_1496c	Putative FAD-binding monooxygenase
RGM148/snps.tab:MAB_1495	1013	complex	CT	TC	TC:18 CT:0	CDS	139/475	missense_variant c.415_416delAGinsGA p.Arg139Glu	MAB_1496c	Putative FAD-binding monooxygenase
RGM148/snps.tab:MAB_1495	1178	snp	C	G	G:19 C:0	CDS	84/475	missense_variant c.251G>C p.Ser84Thr	MAB_1496c	Putative FAD-binding monooxygenase
RGM150/snps.tab:MAB_1495	105	snp	C	G	G:20 C:0	CDS	442/475	missense_variant c.1324G>C p.Asp442His	MAB_1496c	Putative FAD-binding monooxygenase
RGM150/snps.tab:MAB_1495	233	snp	A	G	G:20 A:0	CDS	399/475	missense_variant c.1196T>C p.Leu399Ser	MAB_1496c	Putative FAD-binding monooxygenase
RGM150/snps.tab:MAB_1495	278	snp	A	G	G:20 A:0	CDS	384/475	missense_variant c.1151T>C p.Val384Ala	MAB_1496c	Putative FAD-binding monooxygenase
RGM150/snps.tab:MAB_1495	796	complex	ACCAT	GCCAC	GCCAC:19 ACCAT:0	CDS	210/475	missense_variant c.629_633delATGGTinsGTGGC p.Asp210Gly	MAB_1496c	Putative FAD-binding monooxygenase
RGM150/snps.tab:MAB_1495	871	snp	C	G	G:20 C:0	CDS	186/475	missense_variant c.558G>C p.Arg186Ser	MAB_1496c	Putative FAD-binding monooxygenase
RGM150/snps.tab:MAB_1495	909	snp	T	C	C:20 T:0	CDS	174/475	missense_variant c.520A>G p.Met174Val	MAB_1496c	Putative FAD-binding monooxygenase
RGM150/snps.tab:MAB_1495	972	snp	G	T	T:20 G:0	CDS	153/475	missense_variant c.457C>A p.Pro153Thr	MAB_1496c	Putative FAD-binding monooxygenase
RGM150/snps.tab:MAB_1495	1006	complex	AT	GC	GC:18 AT:0	CDS	141/475	missense_variant c.422_423delATinsGC p.Asp141Gly	MAB_1496c	Putative FAD-binding monooxygenase
RGM150/snps.tab:MAB_1495	1013	complex	CT	TC	TC:18 CT:0	CDS	139/475	missense_variant c.415_416delAGinsGA p.Arg139Glu	MAB_1496c	Putative FAD-binding monooxygenase
RGM150/snps.tab:MAB_1495	1178	snp	C	G	G:19 C:0	CDS	84/475	missense_variant c.251G>C p.Ser84Thr	MAB_1496c	Putative FAD-binding monooxygenase
RGM151/snps.tab:MAB_1495	233	snp	A	G	G:20 A:0	CDS	399/475	missense_variant c.1196T>C p.Leu399Ser	MAB_1496c	Putative FAD-binding monooxygenase
RGM151/snps.tab:MAB_1495	278	snp	A	G	G:20 A:0	CDS	384/475	missense_variant c.1151T>C p.Val384Ala	MAB_1496c	Putative FAD-binding monooxygenase
RGM151/snps.tab:MAB_1495	796	complex	ACCAT	GCCAC	GCCAC:19 ACCAT:0	CDS	210/475	missense_variant c.629_633delATGGTinsGTGGC p.Asp210Gly	MAB_1496c	Putative FAD-binding monooxygenase
RGM151/snps.tab:MAB_1495	871	snp	C	G	G:20 C:0	CDS	186/475	missense_variant c.558G>C p.Arg186Ser	MAB_1496c	Putative FAD-binding monooxygenase
RGM151/snps.tab:MAB_1495	909	snp	T	C	C:20 T:0	CDS	174/475	missense_variant c.520A>G p.Met174Val	MAB_1496c	Putative FAD-binding monooxygenase
RGM151/snps.tab:MAB_1495	972	snp	G	T	T:20 G:0	CDS	153/475	missense_variant c.457C>A p.Pro153Thr	MAB_1496c	Putative FAD-binding monooxygenase
RGM151/snps.tab:MAB_1495	1013	complex	CT	TC	TC:20 CT:0	CDS	139/475	missense_variant c.415_416delAGinsGA p.Arg139Glu	MAB_1496c	Putative FAD-binding monooxygenase
RGM151/snps.tab:MAB_1495	1178	snp	C	G	G:20 C:0	CDS	84/475	missense_variant c.251G>C p.Ser84Thr	MAB_1496c	Putative FAD-binding monooxygenase
RGM154/snps.tab:MAB_1495	105	snp	C	G	G:20 C:0	CDS	442/475	missense_variant c.1324G>C p.Asp442His	MAB_1496c	Putative FAD-binding monooxygenase
RGM154/snps.tab:MAB_1495	233	snp	A	G	G:20 A:0	CDS	399/475	missense_variant c.1196T>C p.Leu399Ser	MAB_1496c	Putative FAD-binding monooxygenase
RGM154/snps.tab:MAB_1495	278	snp	A	G	G:20 A:0	CDS	384/475	missense_variant c.1151T>C p.Val384Ala	MAB_1496c	Putative FAD-binding monooxygenase
RGM154/snps.tab:MAB_1495	796	complex	ACCAT	GCCAC	GCCAC:20 ACCAT:0	CDS	210/475	missense_variant c.629_633delATGGTinsGTGGC p.Asp210Gly	MAB_1496c	Putative FAD-binding monooxygenase
RGM154/snps.tab:MAB_1495	871	snp	C	G	G:20 C:0	CDS	186/475	missense_variant c.558G>C p.Arg186Ser	MAB_1496c	Putative FAD-binding monooxygenase
RGM154/snps.tab:MAB_1495	909	snp	T	C	C:20 T:0	CDS	174/475	missense_variant c.520A>G p.Met174Val	MAB_1496c	Putative FAD-binding monooxygenase
RGM154/snps.tab:MAB_1495	972	snp	G	T	T:20 G:0	CDS	153/475	missense_variant c.457C>A p.Pro153Thr	MAB_1496c	Putative FAD-binding monooxygenase
RGM154/snps.tab:MAB_1495	1006	complex	AT	GC	GC:19 AT:0	CDS	141/475	missense_variant c.422_423delATinsGC p.Asp141Gly	MAB_1496c	Putative FAD-binding monooxygenase
RGM154/snps.tab:MAB_1495	1013	complex	CT	TC	TC:18 CT:0	CDS	139/475	missense_variant c.415_416delAGinsGA p.Arg139Glu	MAB_1496c	Putative FAD-binding monooxygenase
RGM154/snps.tab:MAB_1495	1178	snp	C	G	G:19 C:0	CDS	84/475	missense_variant c.251G>C p.Ser84Thr	MAB_1496c	Putative FAD-binding monooxygenase
RGM155/snps.tab:MAB_1495	105	snp	C	G	G:20 C:0	CDS	442/475	missense_variant c.1324G>C p.Asp442His	MAB_1496c	Putative FAD-binding monooxygenase
RGM155/snps.tab:MAB_1495	233	snp	A	G	G:20 A:0	CDS	399/475	missense_variant c.1196T>C p.Leu399Ser	MAB_1496c	Putative FAD-binding monooxygenase
RGM155/snps.tab:MAB_1495	278	snp	A	G	G:20 A:0	CDS	384/475	missense_variant c.1151T>C p.Val384Ala	MAB_1496c	Putative FAD-binding monooxygenase
RGM155/snps.tab:MAB_1495	796	complex	ACCAT	GCCAC	GCCAC:19 ACCAT:0	CDS	210/475	missense_variant c.629_633delATGGTinsGTGGC p.Asp210Gly	MAB_1496c	Putative FAD-binding monooxygenase
RGM155/snps.tab:MAB_1495	871	snp	C	G	G:20 C:0	CDS	186/475	missense_variant c.558G>C p.Arg186Ser	MAB_1496c	Putative FAD-binding monooxygenase
RGM155/snps.tab:MAB_1495	909	snp	T	C	C:20 T:0	CDS	174/475	missense_variant c.520A>G p.Met174Val	MAB_1496c	Putative FAD-binding monooxygenase
RGM155/snps.tab:MAB_1495	972	snp	G	T	T:20 G:0	CDS	153/475	missense_variant c.457C>A p.Pro153Thr	MAB_1496c	Putative FAD-binding monooxygenase
RGM155/snps.tab:MAB_1495	1006	complex	AT	GC	GC:19 AT:0	CDS	141/475	missense_variant c.422_423delATinsGC p.Asp141Gly	MAB_1496c	Putative FAD-binding monooxygenase
RGM155/snps.tab:MAB_1495	1013	complex	CT	TC	TC:19 CT:0	CDS	139/475	missense_variant c.415_416delAGinsGA p.Arg139Glu	MAB_1496c	Putative FAD-binding monooxygenase
RGM155/snps.tab:MAB_1495	1178	snp	C	G	G:19 C:0	CDS	84/475	missense_variant c.251G>C p.Ser84Thr	MAB_1496c	Putative FAD-binding monooxygenase
RGM16/snps.tab:MAB_1495	105	snp	C	G	G:20 C:0	CDS	442/475	missense_variant c.1324G>C p.Asp442His	MAB_1496c	Putative FAD-binding monooxygenase
RGM16/snps.tab:MAB_1495	233	snp	A	G	G:20 A:0	CDS	399/475	missense_variant c.1196T>C p.Leu399Ser	MAB_1496c	Putative FAD-binding monooxygenase
RGM16/snps.tab:MAB_1495	278	snp	A	G	G:20 A:0	CDS	384/475	missense_variant c.1151T>C p.Val384Ala	MAB_1496c	Putative FAD-binding monooxygenase
RGM16/snps.tab:MAB_1495	796	complex	ACCAT	GCCAC	GCCAC:19 ACCAT:0	CDS	210/475	missense_variant c.629_633delATGGTinsGTGGC p.Asp210Gly	MAB_1496c	Putative FAD-binding monooxygenase
RGM16/snps.tab:MAB_1495	871	snp	C	G	G:20 C:0	CDS	186/475	missense_variant c.558G>C p.Arg186Ser	MAB_1496c	Putative FAD-binding monooxygenase
RGM16/snps.tab:MAB_1495	909	snp	T	C	C:20 T:0	CDS	174/475	missense_variant c.520A>G p.Met174Val	MAB_1496c	Putative FAD-binding monooxygenase
RGM16/snps.tab:MAB_1495	972	snp	G	T	T:20 G:0	CDS	153/475	missense_variant c.457C>A p.Pro153Thr	MAB_1496c	Putative FAD-binding monooxygenase
RGM16/snps.tab:MAB_1495	1006	complex	AT	GC	GC:19 AT:0	CDS	141/475	missense_variant c.422_423delATinsGC p.Asp141Gly	MAB_1496c	Putative FAD-binding monooxygenase
RGM16/snps.tab:MAB_1495	1013	complex	CT	TC	TC:19 CT:0	CDS	139/475	missense_variant c.415_416delAGinsGA p.Arg139Glu	MAB_1496c	Putative FAD-binding monooxygenase
RGM16/snps.tab:MAB_1495	1178	snp	C	G	G:20 C:0	CDS	84/475	missense_variant c.251G>C p.Ser84Thr	MAB_1496c	Putative FAD-binding monooxygenase
RGM160/snps.tab:MAB_1495	105	snp	C	G	G:20 C:0	CDS	442/475	missense_variant c.1324G>C p.Asp442His	MAB_1496c	Putative FAD-binding monooxygenase
RGM160/snps.tab:MAB_1495	233	snp	A	G	G:20 A:0	CDS	399/475	missense_variant c.1196T>C p.Leu399Ser	MAB_1496c	Putative FAD-binding monooxygenase
RGM160/snps.tab:MAB_1495	278	snp	A	G	G:20 A:0	CDS	384/475	missense_variant c.1151T>C p.Val384Ala	MAB_1496c	Putative FAD-binding monooxygenase
RGM160/snps.tab:MAB_1495	796	complex	ACCAT	GCCAC	GCCAC:19 ACCAT:0	CDS	210/475	missense_variant c.629_633delATGGTinsGTGGC p.Asp210Gly	MAB_1496c	Putative FAD-binding monooxygenase
RGM160/snps.tab:MAB_1495	871	snp	C	G	G:19 C:0	CDS	186/475	missense_variant c.558G>C p.Arg186Ser	MAB_1496c	Putative FAD-binding monooxygenase
RGM160/snps.tab:MAB_1495	909	snp	T	C	C:19 T:0	CDS	174/475	missense_variant c.520A>G p.Met174Val	MAB_1496c	Putative FAD-binding monooxygenase
RGM160/snps.tab:MAB_1495	972	snp	G	T	T:19 G:0	CDS	153/475	missense_variant c.457C>A p.Pro153Thr	MAB_1496c	Putative FAD-binding monooxygenase
RGM160/snps.tab:MAB_1495	1006	complex	AT	GC	GC:18 AT:0	CDS	141/475	missense_variant c.422_423delATinsGC p.Asp141Gly	MAB_1496c	Putative FAD-binding monooxygenase
RGM160/snps.tab:MAB_1495	1013	complex	CT	TC	TC:18 CT:0	CDS	139/475	missense_variant c.415_416delAGinsGA p.Arg139Glu	MAB_1496c	Putative FAD-binding monooxygenase
RGM160/snps.tab:MAB_1495	1178	snp	C	G	G:20 C:0	CDS	84/475	missense_variant c.251G>C p.Ser84Thr	MAB_1496c	Putative FAD-binding monooxygenase
RGM161/snps.tab:MAB_1495	134	snp	A	G	G:20 A:0	CDS	432/475	missense_variant c.1295T>C p.Ile432Thr	MAB_1496c	Putative FAD-binding monooxygenase
RGM161/snps.tab:MAB_1495	725	snp	G	A	A:20 G:0	CDS	235/475	missense_variant c.704C>T p.Ala235Val	MAB_1496c	Putative FAD-binding monooxygenase
RGM161/snps.tab:MAB_1495	1014	snp	T	C	C:20 T:0	CDS	139/475	missense_variant c.415A>G p.Arg139Gly	MAB_1496c	Putative FAD-binding monooxygenase
RGM162/snps.tab:MAB_1495	105	snp	C	G	G:20 C:0	CDS	442/475	missense_variant c.1324G>C p.Asp442His	MAB_1496c	Putative FAD-binding monooxygenase
RGM162/snps.tab:MAB_1495	233	snp	A	G	G:20 A:0	CDS	399/475	missense_variant c.1196T>C p.Leu399Ser	MAB_1496c	Putative FAD-binding monooxygenase
RGM162/snps.tab:MAB_1495	278	snp	A	G	G:20 A:0	CDS	384/475	missense_variant c.1151T>C p.Val384Ala	MAB_1496c	Putative FAD-binding monooxygenase
RGM162/snps.tab:MAB_1495	796	complex	ACCAT	GCCAC	GCCAC:19 ACCAT:0	CDS	210/475	missense_variant c.629_633delATGGTinsGTGGC p.Asp210Gly	MAB_1496c	Putative FAD-binding monooxygenase
RGM162/snps.tab:MAB_1495	871	snp	C	G	G:19 C:0	CDS	186/475	missense_variant c.558G>C p.Arg186Ser	MAB_1496c	Putative FAD-binding monooxygenase
RGM162/snps.tab:MAB_1495	909	snp	T	C	C:19 T:0	CDS	174/475	missense_variant c.520A>G p.Met174Val	MAB_1496c	Putative FAD-binding monooxygenase
RGM162/snps.tab:MAB_1495	972	snp	G	T	T:19 G:0	CDS	153/475	missense_variant c.457C>A p.Pro153Thr	MAB_1496c	Putative FAD-binding monooxygenase
RGM162/snps.tab:MAB_1495	1006	complex	AT	GC	GC:18 AT:0	CDS	141/475	missense_variant c.422_423delATinsGC p.Asp141Gly	MAB_1496c	Putative FAD-binding monooxygenase
RGM162/snps.tab:MAB_1495	1013	complex	CT	TC	TC:18 CT:0	CDS	139/475	missense_variant c.415_416delAGinsGA p.Arg139Glu	MAB_1496c	Putative FAD-binding monooxygenase
RGM162/snps.tab:MAB_1495	1178	snp	C	G	G:20 C:0	CDS	84/475	missense_variant c.251G>C p.Ser84Thr	MAB_1496c	Putative FAD-binding monooxygenase
RGM163/snps.tab:MAB_1495	233	snp	A	G	G:20 A:0	CDS	399/475	missense_variant c.1196T>C p.Leu399Ser	MAB_1496c	Putative FAD-binding monooxygenase
RGM163/snps.tab:MAB_1495	796	complex	ACCAT	GCCAC	GCCAC:20 ACCAT:0	CDS	210/475	missense_variant c.629_633delATGGTinsGTGGC p.Asp210Gly	MAB_1496c	Putative FAD-binding monooxygenase
RGM163/snps.tab:MAB_1495	871	snp	C	G	G:20 C:0	CDS	186/475	missense_variant c.558G>C p.Arg186Ser	MAB_1496c	Putative FAD-binding monooxygenase
RGM163/snps.tab:MAB_1495	909	snp	T	C	C:20 T:0	CDS	174/475	missense_variant c.520A>G p.Met174Val	MAB_1496c	Putative FAD-binding monooxygenase
RGM163/snps.tab:MAB_1495	972	snp	G	T	T:20 G:0	CDS	153/475	missense_variant c.457C>A p.Pro153Thr	MAB_1496c	Putative FAD-binding monooxygenase
RGM163/snps.tab:MAB_1495	1006	complex	AT	GC	GC:18 AT:0	CDS	141/475	missense_variant c.422_423delATinsGC p.Asp141Gly	MAB_1496c	Putative FAD-binding monooxygenase
RGM163/snps.tab:MAB_1495	1013	complex	CT	TC	TC:18 CT:0	CDS	139/475	missense_variant c.415_416delAGinsGA p.Arg139Glu	MAB_1496c	Putative FAD-binding monooxygenase
RGM163/snps.tab:MAB_1495	1178	snp	C	G	G:20 C:0	CDS	84/475	missense_variant c.251G>C p.Ser84Thr	MAB_1496c	Putative FAD-binding monooxygenase
RGM164/snps.tab:MAB_1495	1014	snp	T	C	C:20 T:0	CDS	139/475	missense_variant c.415A>G p.Arg139Gly	MAB_1496c	Putative FAD-binding monooxygenase
RGM165/snps.tab:MAB_1495	233	snp	A	G	G:20 A:0	CDS	399/475	missense_variant c.1196T>C p.Leu399Ser	MAB_1496c	Putative FAD-binding monooxygenase
RGM165/snps.tab:MAB_1495	278	snp	A	G	G:20 A:0	CDS	384/475	missense_variant c.1151T>C p.Val384Ala	MAB_1496c	Putative FAD-binding monooxygenase
RGM165/snps.tab:MAB_1495	796	complex	ACCAT	GCCAC	GCCAC:18 ACCAT:0	CDS	210/475	missense_variant c.629_633delATGGTinsGTGGC p.Asp210Gly	MAB_1496c	Putative FAD-binding monooxygenase
RGM165/snps.tab:MAB_1495	871	snp	C	G	G:20 C:0	CDS	186/475	missense_variant c.558G>C p.Arg186Ser	MAB_1496c	Putative FAD-binding monooxygenase
RGM165/snps.tab:MAB_1495	909	snp	T	C	C:20 T:0	CDS	174/475	missense_variant c.520A>G p.Met174Val	MAB_1496c	Putative FAD-binding monooxygenase
RGM165/snps.tab:MAB_1495	972	snp	G	T	T:20 G:0	CDS	153/475	missense_variant c.457C>A p.Pro153Thr	MAB_1496c	Putative FAD-binding monooxygenase
RGM165/snps.tab:MAB_1495	1013	complex	CT	TC	TC:20 CT:0	CDS	139/475	missense_variant c.415_416delAGinsGA p.Arg139Glu	MAB_1496c	Putative FAD-binding monooxygenase
RGM165/snps.tab:MAB_1495	1178	snp	C	G	G:20 C:0	CDS	84/475	missense_variant c.251G>C p.Ser84Thr	MAB_1496c	Putative FAD-binding monooxygenase
RGM166/snps.tab:MAB_1495	134	snp	A	G	G:20 A:0	CDS	432/475	missense_variant c.1295T>C p.Ile432Thr	MAB_1496c	Putative FAD-binding monooxygenase
RGM166/snps.tab:MAB_1495	725	snp	G	A	A:20 G:0	CDS	235/475	missense_variant c.704C>T p.Ala235Val	MAB_1496c	Putative FAD-binding monooxygenase
RGM166/snps.tab:MAB_1495	1014	snp	T	C	C:20 T:0	CDS	139/475	missense_variant c.415A>G p.Arg139Gly	MAB_1496c	Putative FAD-binding monooxygenase
RGM167/snps.tab:MAB_1495	105	snp	C	G	G:20 C:0	CDS	442/475	missense_variant c.1324G>C p.Asp442His	MAB_1496c	Putative FAD-binding monooxygenase
RGM167/snps.tab:MAB_1495	233	snp	A	G	G:20 A:0	CDS	399/475	missense_variant c.1196T>C p.Leu399Ser	MAB_1496c	Putative FAD-binding monooxygenase
RGM167/snps.tab:MAB_1495	278	snp	A	G	G:20 A:0	CDS	384/475	missense_variant c.1151T>C p.Val384Ala	MAB_1496c	Putative FAD-binding monooxygenase
RGM167/snps.tab:MAB_1495	796	complex	ACCAT	GCCAC	GCCAC:19 ACCAT:0	CDS	210/475	missense_variant c.629_633delATGGTinsGTGGC p.Asp210Gly	MAB_1496c	Putative FAD-binding monooxygenase
RGM167/snps.tab:MAB_1495	871	snp	C	G	G:19 C:0	CDS	186/475	missense_variant c.558G>C p.Arg186Ser	MAB_1496c	Putative FAD-binding monooxygenase
RGM167/snps.tab:MAB_1495	909	snp	T	C	C:19 T:0	CDS	174/475	missense_variant c.520A>G p.Met174Val	MAB_1496c	Putative FAD-binding monooxygenase
RGM167/snps.tab:MAB_1495	972	snp	G	T	T:19 G:0	CDS	153/475	missense_variant c.457C>A p.Pro153Thr	MAB_1496c	Putative FAD-binding monooxygenase
RGM167/snps.tab:MAB_1495	1006	complex	AT	GC	GC:18 AT:0	CDS	141/475	missense_variant c.422_423delATinsGC p.Asp141Gly	MAB_1496c	Putative FAD-binding monooxygenase
RGM167/snps.tab:MAB_1495	1013	complex	CT	TC	TC:18 CT:0	CDS	139/475	missense_variant c.415_416delAGinsGA p.Arg139Glu	MAB_1496c	Putative FAD-binding monooxygenase
RGM167/snps.tab:MAB_1495	1178	snp	C	G	G:20 C:0	CDS	84/475	missense_variant c.251G>C p.Ser84Thr	MAB_1496c	Putative FAD-binding monooxygenase
RGM17/snps.tab:MAB_1495	105	snp	C	G	G:20 C:0	CDS	442/475	missense_variant c.1324G>C p.Asp442His	MAB_1496c	Putative FAD-binding monooxygenase
RGM17/snps.tab:MAB_1495	233	snp	A	G	G:20 A:0	CDS	399/475	missense_variant c.1196T>C p.Leu399Ser	MAB_1496c	Putative FAD-binding monooxygenase
RGM17/snps.tab:MAB_1495	278	snp	A	G	G:20 A:0	CDS	384/475	missense_variant c.1151T>C p.Val384Ala	MAB_1496c	Putative FAD-binding monooxygenase
RGM17/snps.tab:MAB_1495	796	complex	ACCAT	GCCAC	GCCAC:19 ACCAT:0	CDS	210/475	missense_variant c.629_633delATGGTinsGTGGC p.Asp210Gly	MAB_1496c	Putative FAD-binding monooxygenase
RGM17/snps.tab:MAB_1495	871	snp	C	G	G:19 C:0	CDS	186/475	missense_variant c.558G>C p.Arg186Ser	MAB_1496c	Putative FAD-binding monooxygenase
RGM17/snps.tab:MAB_1495	909	snp	T	C	C:19 T:0	CDS	174/475	missense_variant c.520A>G p.Met174Val	MAB_1496c	Putative FAD-binding monooxygenase
RGM17/snps.tab:MAB_1495	972	snp	G	T	T:19 G:0	CDS	153/475	missense_variant c.457C>A p.Pro153Thr	MAB_1496c	Putative FAD-binding monooxygenase
RGM17/snps.tab:MAB_1495	1006	complex	AT	GC	GC:18 AT:0	CDS	141/475	missense_variant c.422_423delATinsGC p.Asp141Gly	MAB_1496c	Putative FAD-binding monooxygenase
RGM17/snps.tab:MAB_1495	1013	complex	CT	TC	TC:18 CT:0	CDS	139/475	missense_variant c.415_416delAGinsGA p.Arg139Glu	MAB_1496c	Putative FAD-binding monooxygenase
RGM17/snps.tab:MAB_1495	1178	snp	C	G	G:20 C:0	CDS	84/475	missense_variant c.251G>C p.Ser84Thr	MAB_1496c	Putative FAD-binding monooxygenase
RGM171/snps.tab:MAB_1495	105	snp	C	G	G:20 C:0	CDS	442/475	missense_variant c.1324G>C p.Asp442His	MAB_1496c	Putative FAD-binding monooxygenase
RGM171/snps.tab:MAB_1495	233	snp	A	G	G:20 A:0	CDS	399/475	missense_variant c.1196T>C p.Leu399Ser	MAB_1496c	Putative FAD-binding monooxygenase
RGM171/snps.tab:MAB_1495	278	snp	A	G	G:20 A:0	CDS	384/475	missense_variant c.1151T>C p.Val384Ala	MAB_1496c	Putative FAD-binding monooxygenase
RGM171/snps.tab:MAB_1495	796	complex	ACCAT	GCCAC	GCCAC:19 ACCAT:0	CDS	210/475	missense_variant c.629_633delATGGTinsGTGGC p.Asp210Gly	MAB_1496c	Putative FAD-binding monooxygenase
RGM171/snps.tab:MAB_1495	871	snp	C	G	G:20 C:0	CDS	186/475	missense_variant c.558G>C p.Arg186Ser	MAB_1496c	Putative FAD-binding monooxygenase
RGM171/snps.tab:MAB_1495	909	snp	T	C	C:20 T:0	CDS	174/475	missense_variant c.520A>G p.Met174Val	MAB_1496c	Putative FAD-binding monooxygenase
RGM171/snps.tab:MAB_1495	972	snp	G	T	T:20 G:0	CDS	153/475	missense_variant c.457C>A p.Pro153Thr	MAB_1496c	Putative FAD-binding monooxygenase
RGM171/snps.tab:MAB_1495	1006	complex	AT	GC	GC:18 AT:0	CDS	141/475	missense_variant c.422_423delATinsGC p.Asp141Gly	MAB_1496c	Putative FAD-binding monooxygenase
RGM171/snps.tab:MAB_1495	1013	complex	CT	TC	TC:18 CT:0	CDS	139/475	missense_variant c.415_416delAGinsGA p.Arg139Glu	MAB_1496c	Putative FAD-binding monooxygenase
RGM171/snps.tab:MAB_1495	1178	snp	C	G	G:19 C:0	CDS	84/475	missense_variant c.251G>C p.Ser84Thr	MAB_1496c	Putative FAD-binding monooxygenase
RGM172/snps.tab:MAB_1495	105	snp	C	G	G:20 C:0	CDS	442/475	missense_variant c.1324G>C p.Asp442His	MAB_1496c	Putative FAD-binding monooxygenase
RGM172/snps.tab:MAB_1495	233	snp	A	G	G:20 A:0	CDS	399/475	missense_variant c.1196T>C p.Leu399Ser	MAB_1496c	Putative FAD-binding monooxygenase
RGM172/snps.tab:MAB_1495	278	snp	A	G	G:20 A:0	CDS	384/475	missense_variant c.1151T>C p.Val384Ala	MAB_1496c	Putative FAD-binding monooxygenase
RGM172/snps.tab:MAB_1495	796	complex	ACCAT	GCCAC	GCCAC:19 ACCAT:0	CDS	210/475	missense_variant c.629_633delATGGTinsGTGGC p.Asp210Gly	MAB_1496c	Putative FAD-binding monooxygenase
RGM172/snps.tab:MAB_1495	871	snp	C	G	G:19 C:0	CDS	186/475	missense_variant c.558G>C p.Arg186Ser	MAB_1496c	Putative FAD-binding monooxygenase
RGM172/snps.tab:MAB_1495	909	snp	T	C	C:19 T:0	CDS	174/475	missense_variant c.520A>G p.Met174Val	MAB_1496c	Putative FAD-binding monooxygenase
RGM172/snps.tab:MAB_1495	972	snp	G	T	T:19 G:0	CDS	153/475	missense_variant c.457C>A p.Pro153Thr	MAB_1496c	Putative FAD-binding monooxygenase
RGM172/snps.tab:MAB_1495	1006	complex	AT	GC	GC:18 AT:0	CDS	141/475	missense_variant c.422_423delATinsGC p.Asp141Gly	MAB_1496c	Putative FAD-binding monooxygenase
RGM172/snps.tab:MAB_1495	1013	complex	CT	TC	TC:18 CT:0	CDS	139/475	missense_variant c.415_416delAGinsGA p.Arg139Glu	MAB_1496c	Putative FAD-binding monooxygenase
RGM172/snps.tab:MAB_1495	1178	snp	C	G	G:20 C:0	CDS	84/475	missense_variant c.251G>C p.Ser84Thr	MAB_1496c	Putative FAD-binding monooxygenase
RGM173/snps.tab:MAB_1495	801	snp	C	A	A:20 C:0	CDS	210/475	missense_variant c.628G>T p.Asp210Tyr	MAB_1496c	Putative FAD-binding monooxygenase
RGM173/snps.tab:MAB_1495	975	snp	C	G	G:20 C:0	CDS	152/475	missense_variant c.454G>C p.Ala152Pro	MAB_1496c	Putative FAD-binding monooxygenase
RGM173/snps.tab:MAB_1495	1014	snp	T	C	C:20 T:0	CDS	139/475	missense_variant c.415A>G p.Arg139Gly	MAB_1496c	Putative FAD-binding monooxygenase
RGM174/snps.tab:MAB_1495	233	snp	A	G	G:20 A:0	CDS	399/475	missense_variant c.1196T>C p.Leu399Ser	MAB_1496c	Putative FAD-binding monooxygenase
RGM174/snps.tab:MAB_1495	796	complex	ACCAT	GCCAC	GCCAC:20 ACCAT:0	CDS	210/475	missense_variant c.629_633delATGGTinsGTGGC p.Asp210Gly	MAB_1496c	Putative FAD-binding monooxygenase
RGM174/snps.tab:MAB_1495	871	snp	C	G	G:20 C:0	CDS	186/475	missense_variant c.558G>C p.Arg186Ser	MAB_1496c	Putative FAD-binding monooxygenase
RGM174/snps.tab:MAB_1495	909	snp	T	C	C:20 T:0	CDS	174/475	missense_variant c.520A>G p.Met174Val	MAB_1496c	Putative FAD-binding monooxygenase
RGM174/snps.tab:MAB_1495	972	snp	G	T	T:20 G:0	CDS	153/475	missense_variant c.457C>A p.Pro153Thr	MAB_1496c	Putative FAD-binding monooxygenase
RGM174/snps.tab:MAB_1495	1013	complex	CT	TC	TC:20 CT:0	CDS	139/475	missense_variant c.415_416delAGinsGA p.Arg139Glu	MAB_1496c	Putative FAD-binding monooxygenase
RGM174/snps.tab:MAB_1495	1168	snp	C	A	A:20 C:0	CDS	87/475	missense_variant c.261G>T p.Glu87Asp	MAB_1496c	Putative FAD-binding monooxygenase
RGM174/snps.tab:MAB_1495	1178	snp	C	G	G:20 C:0	CDS	84/475	missense_variant c.251G>C p.Ser84Thr	MAB_1496c	Putative FAD-binding monooxygenase
RGM175/snps.tab:MAB_1495	105	snp	C	G	G:20 C:0	CDS	442/475	missense_variant c.1324G>C p.Asp442His	MAB_1496c	Putative FAD-binding monooxygenase
RGM175/snps.tab:MAB_1495	233	snp	A	G	G:20 A:0	CDS	399/475	missense_variant c.1196T>C p.Leu399Ser	MAB_1496c	Putative FAD-binding monooxygenase
RGM175/snps.tab:MAB_1495	278	snp	A	G	G:20 A:0	CDS	384/475	missense_variant c.1151T>C p.Val384Ala	MAB_1496c	Putative FAD-binding monooxygenase
RGM175/snps.tab:MAB_1495	796	complex	ACCAT	GCCAC	GCCAC:19 ACCAT:0	CDS	210/475	missense_variant c.629_633delATGGTinsGTGGC p.Asp210Gly	MAB_1496c	Putative FAD-binding monooxygenase
RGM175/snps.tab:MAB_1495	871	snp	C	G	G:19 C:0	CDS	186/475	missense_variant c.558G>C p.Arg186Ser	MAB_1496c	Putative FAD-binding monooxygenase
RGM175/snps.tab:MAB_1495	909	snp	T	C	C:19 T:0	CDS	174/475	missense_variant c.520A>G p.Met174Val	MAB_1496c	Putative FAD-binding monooxygenase
RGM175/snps.tab:MAB_1495	972	snp	G	T	T:19 G:0	CDS	153/475	missense_variant c.457C>A p.Pro153Thr	MAB_1496c	Putative FAD-binding monooxygenase
RGM175/snps.tab:MAB_1495	1006	complex	AT	GC	GC:18 AT:0	CDS	141/475	missense_variant c.422_423delATinsGC p.Asp141Gly	MAB_1496c	Putative FAD-binding monooxygenase
RGM175/snps.tab:MAB_1495	1013	complex	CT	TC	TC:18 CT:0	CDS	139/475	missense_variant c.415_416delAGinsGA p.Arg139Glu	MAB_1496c	Putative FAD-binding monooxygenase
RGM175/snps.tab:MAB_1495	1178	snp	C	G	G:20 C:0	CDS	84/475	missense_variant c.251G>C p.Ser84Thr	MAB_1496c	Putative FAD-binding monooxygenase
RGM178/snps.tab:MAB_1495	105	snp	C	G	G:20 C:0	CDS	442/475	missense_variant c.1324G>C p.Asp442His	MAB_1496c	Putative FAD-binding monooxygenase
RGM178/snps.tab:MAB_1495	233	snp	A	G	G:20 A:0	CDS	399/475	missense_variant c.1196T>C p.Leu399Ser	MAB_1496c	Putative FAD-binding monooxygenase
RGM178/snps.tab:MAB_1495	278	snp	A	G	G:20 A:0	CDS	384/475	missense_variant c.1151T>C p.Val384Ala	MAB_1496c	Putative FAD-binding monooxygenase
RGM178/snps.tab:MAB_1495	796	complex	ACCAT	GCCAC	GCCAC:19 ACCAT:0	CDS	210/475	missense_variant c.629_633delATGGTinsGTGGC p.Asp210Gly	MAB_1496c	Putative FAD-binding monooxygenase
RGM178/snps.tab:MAB_1495	871	snp	C	G	G:20 C:0	CDS	186/475	missense_variant c.558G>C p.Arg186Ser	MAB_1496c	Putative FAD-binding monooxygenase
RGM178/snps.tab:MAB_1495	909	snp	T	C	C:20 T:0	CDS	174/475	missense_variant c.520A>G p.Met174Val	MAB_1496c	Putative FAD-binding monooxygenase
RGM178/snps.tab:MAB_1495	972	snp	G	T	T:20 G:0	CDS	153/475	missense_variant c.457C>A p.Pro153Thr	MAB_1496c	Putative FAD-binding monooxygenase
RGM178/snps.tab:MAB_1495	1006	complex	AT	GC	GC:19 AT:0	CDS	141/475	missense_variant c.422_423delATinsGC p.Asp141Gly	MAB_1496c	Putative FAD-binding monooxygenase
RGM178/snps.tab:MAB_1495	1013	complex	CT	TC	TC:19 CT:0	CDS	139/475	missense_variant c.415_416delAGinsGA p.Arg139Glu	MAB_1496c	Putative FAD-binding monooxygenase
RGM178/snps.tab:MAB_1495	1178	snp	C	G	G:20 C:0	CDS	84/475	missense_variant c.251G>C p.Ser84Thr	MAB_1496c	Putative FAD-binding monooxygenase
RGM179/snps.tab:MAB_1495	105	snp	C	G	G:20 C:0	CDS	442/475	missense_variant c.1324G>C p.Asp442His	MAB_1496c	Putative FAD-binding monooxygenase
RGM179/snps.tab:MAB_1495	233	snp	A	G	G:20 A:0	CDS	399/475	missense_variant c.1196T>C p.Leu399Ser	MAB_1496c	Putative FAD-binding monooxygenase
RGM179/snps.tab:MAB_1495	278	snp	A	G	G:20 A:0	CDS	384/475	missense_variant c.1151T>C p.Val384Ala	MAB_1496c	Putative FAD-binding monooxygenase
RGM179/snps.tab:MAB_1495	796	complex	ACCAT	GCCAC	GCCAC:18 ACCAT:0	CDS	210/475	missense_variant c.629_633delATGGTinsGTGGC p.Asp210Gly	MAB_1496c	Putative FAD-binding monooxygenase
RGM179/snps.tab:MAB_1495	871	snp	C	G	G:19 C:0	CDS	186/475	missense_variant c.558G>C p.Arg186Ser	MAB_1496c	Putative FAD-binding monooxygenase
RGM179/snps.tab:MAB_1495	909	snp	T	C	C:19 T:0	CDS	174/475	missense_variant c.520A>G p.Met174Val	MAB_1496c	Putative FAD-binding monooxygenase
RGM179/snps.tab:MAB_1495	972	snp	G	T	T:19 G:0	CDS	153/475	missense_variant c.457C>A p.Pro153Thr	MAB_1496c	Putative FAD-binding monooxygenase
RGM179/snps.tab:MAB_1495	1006	complex	AT	GC	GC:18 AT:0	CDS	141/475	missense_variant c.422_423delATinsGC p.Asp141Gly	MAB_1496c	Putative FAD-binding monooxygenase
RGM179/snps.tab:MAB_1495	1013	complex	CT	TC	TC:18 CT:0	CDS	139/475	missense_variant c.415_416delAGinsGA p.Arg139Glu	MAB_1496c	Putative FAD-binding monooxygenase
RGM179/snps.tab:MAB_1495	1178	snp	C	G	G:19 C:0	CDS	84/475	missense_variant c.251G>C p.Ser84Thr	MAB_1496c	Putative FAD-binding monooxygenase
RGM18/snps.tab:MAB_1495	105	snp	C	G	G:20 C:0	CDS	442/475	missense_variant c.1324G>C p.Asp442His	MAB_1496c	Putative FAD-binding monooxygenase
RGM18/snps.tab:MAB_1495	233	snp	A	G	G:20 A:0	CDS	399/475	missense_variant c.1196T>C p.Leu399Ser	MAB_1496c	Putative FAD-binding monooxygenase
RGM18/snps.tab:MAB_1495	278	snp	A	G	G:20 A:0	CDS	384/475	missense_variant c.1151T>C p.Val384Ala	MAB_1496c	Putative FAD-binding monooxygenase
RGM18/snps.tab:MAB_1495	796	complex	ACCAT	GCCAC	GCCAC:18 ACCAT:0	CDS	210/475	missense_variant c.629_633delATGGTinsGTGGC p.Asp210Gly	MAB_1496c	Putative FAD-binding monooxygenase
RGM18/snps.tab:MAB_1495	871	snp	C	G	G:20 C:0	CDS	186/475	missense_variant c.558G>C p.Arg186Ser	MAB_1496c	Putative FAD-binding monooxygenase
RGM18/snps.tab:MAB_1495	909	snp	T	C	C:20 T:0	CDS	174/475	missense_variant c.520A>G p.Met174Val	MAB_1496c	Putative FAD-binding monooxygenase
RGM18/snps.tab:MAB_1495	972	snp	G	T	T:20 G:0	CDS	153/475	missense_variant c.457C>A p.Pro153Thr	MAB_1496c	Putative FAD-binding monooxygenase
RGM18/snps.tab:MAB_1495	1006	complex	AT	GC	GC:19 AT:0	CDS	141/475	missense_variant c.422_423delATinsGC p.Asp141Gly	MAB_1496c	Putative FAD-binding monooxygenase
RGM18/snps.tab:MAB_1495	1013	complex	CT	TC	TC:19 CT:0	CDS	139/475	missense_variant c.415_416delAGinsGA p.Arg139Glu	MAB_1496c	Putative FAD-binding monooxygenase
RGM18/snps.tab:MAB_1495	1178	snp	C	G	G:19 C:0	CDS	84/475	missense_variant c.251G>C p.Ser84Thr	MAB_1496c	Putative FAD-binding monooxygenase
RGM180/snps.tab:MAB_1495	105	snp	C	G	G:20 C:0	CDS	442/475	missense_variant c.1324G>C p.Asp442His	MAB_1496c	Putative FAD-binding monooxygenase
RGM180/snps.tab:MAB_1495	233	snp	A	G	G:20 A:0	CDS	399/475	missense_variant c.1196T>C p.Leu399Ser	MAB_1496c	Putative FAD-binding monooxygenase
RGM180/snps.tab:MAB_1495	278	snp	A	G	G:20 A:0	CDS	384/475	missense_variant c.1151T>C p.Val384Ala	MAB_1496c	Putative FAD-binding monooxygenase
RGM180/snps.tab:MAB_1495	796	complex	ACCAT	GCCAC	GCCAC:20 ACCAT:0	CDS	210/475	missense_variant c.629_633delATGGTinsGTGGC p.Asp210Gly	MAB_1496c	Putative FAD-binding monooxygenase
RGM180/snps.tab:MAB_1495	871	snp	C	G	G:20 C:0	CDS	186/475	missense_variant c.558G>C p.Arg186Ser	MAB_1496c	Putative FAD-binding monooxygenase
RGM180/snps.tab:MAB_1495	909	snp	T	C	C:20 T:0	CDS	174/475	missense_variant c.520A>G p.Met174Val	MAB_1496c	Putative FAD-binding monooxygenase
RGM180/snps.tab:MAB_1495	972	snp	G	T	T:20 G:0	CDS	153/475	missense_variant c.457C>A p.Pro153Thr	MAB_1496c	Putative FAD-binding monooxygenase
RGM180/snps.tab:MAB_1495	1006	complex	AT	GC	GC:18 AT:0	CDS	141/475	missense_variant c.422_423delATinsGC p.Asp141Gly	MAB_1496c	Putative FAD-binding monooxygenase
RGM180/snps.tab:MAB_1495	1013	complex	CT	TC	TC:18 CT:0	CDS	139/475	missense_variant c.415_416delAGinsGA p.Arg139Glu	MAB_1496c	Putative FAD-binding monooxygenase
RGM180/snps.tab:MAB_1495	1178	snp	C	G	G:19 C:0	CDS	84/475	missense_variant c.251G>C p.Ser84Thr	MAB_1496c	Putative FAD-binding monooxygenase
RGM184/snps.tab:MAB_1495	105	snp	C	G	G:20 C:0	CDS	442/475	missense_variant c.1324G>C p.Asp442His	MAB_1496c	Putative FAD-binding monooxygenase
RGM184/snps.tab:MAB_1495	233	snp	A	G	G:20 A:0	CDS	399/475	missense_variant c.1196T>C p.Leu399Ser	MAB_1496c	Putative FAD-binding monooxygenase
RGM184/snps.tab:MAB_1495	278	snp	A	G	G:20 A:0	CDS	384/475	missense_variant c.1151T>C p.Val384Ala	MAB_1496c	Putative FAD-binding monooxygenase
RGM184/snps.tab:MAB_1495	796	complex	ACCAT	GCCAC	GCCAC:20 ACCAT:0	CDS	210/475	missense_variant c.629_633delATGGTinsGTGGC p.Asp210Gly	MAB_1496c	Putative FAD-binding monooxygenase
RGM184/snps.tab:MAB_1495	871	snp	C	G	G:20 C:0	CDS	186/475	missense_variant c.558G>C p.Arg186Ser	MAB_1496c	Putative FAD-binding monooxygenase
RGM184/snps.tab:MAB_1495	909	snp	T	C	C:20 T:0	CDS	174/475	missense_variant c.520A>G p.Met174Val	MAB_1496c	Putative FAD-binding monooxygenase
RGM184/snps.tab:MAB_1495	972	snp	G	T	T:20 G:0	CDS	153/475	missense_variant c.457C>A p.Pro153Thr	MAB_1496c	Putative FAD-binding monooxygenase
RGM184/snps.tab:MAB_1495	1006	complex	AT	GC	GC:18 AT:0	CDS	141/475	missense_variant c.422_423delATinsGC p.Asp141Gly	MAB_1496c	Putative FAD-binding monooxygenase
RGM184/snps.tab:MAB_1495	1013	complex	CT	TC	TC:18 CT:0	CDS	139/475	missense_variant c.415_416delAGinsGA p.Arg139Glu	MAB_1496c	Putative FAD-binding monooxygenase
RGM184/snps.tab:MAB_1495	1178	snp	C	G	G:19 C:0	CDS	84/475	missense_variant c.251G>C p.Ser84Thr	MAB_1496c	Putative FAD-binding monooxygenase
RGM185/snps.tab:MAB_1495	105	snp	C	G	G:20 C:0	CDS	442/475	missense_variant c.1324G>C p.Asp442His	MAB_1496c	Putative FAD-binding monooxygenase
RGM185/snps.tab:MAB_1495	233	snp	A	G	G:20 A:0	CDS	399/475	missense_variant c.1196T>C p.Leu399Ser	MAB_1496c	Putative FAD-binding monooxygenase
RGM185/snps.tab:MAB_1495	278	snp	A	G	G:20 A:0	CDS	384/475	missense_variant c.1151T>C p.Val384Ala	MAB_1496c	Putative FAD-binding monooxygenase
RGM185/snps.tab:MAB_1495	796	complex	ACCAT	GCCAC	GCCAC:20 ACCAT:0	CDS	210/475	missense_variant c.629_633delATGGTinsGTGGC p.Asp210Gly	MAB_1496c	Putative FAD-binding monooxygenase
RGM185/snps.tab:MAB_1495	871	snp	C	G	G:20 C:0	CDS	186/475	missense_variant c.558G>C p.Arg186Ser	MAB_1496c	Putative FAD-binding monooxygenase
RGM185/snps.tab:MAB_1495	909	snp	T	C	C:20 T:0	CDS	174/475	missense_variant c.520A>G p.Met174Val	MAB_1496c	Putative FAD-binding monooxygenase
RGM185/snps.tab:MAB_1495	972	snp	G	T	T:20 G:0	CDS	153/475	missense_variant c.457C>A p.Pro153Thr	MAB_1496c	Putative FAD-binding monooxygenase
RGM185/snps.tab:MAB_1495	1006	complex	AT	GC	GC:18 AT:0	CDS	141/475	missense_variant c.422_423delATinsGC p.Asp141Gly	MAB_1496c	Putative FAD-binding monooxygenase
RGM185/snps.tab:MAB_1495	1013	complex	CT	TC	TC:18 CT:0	CDS	139/475	missense_variant c.415_416delAGinsGA p.Arg139Glu	MAB_1496c	Putative FAD-binding monooxygenase
RGM185/snps.tab:MAB_1495	1178	snp	C	G	G:19 C:0	CDS	84/475	missense_variant c.251G>C p.Ser84Thr	MAB_1496c	Putative FAD-binding monooxygenase
RGM187/snps.tab:MAB_1495	105	snp	C	G	G:20 C:0	CDS	442/475	missense_variant c.1324G>C p.Asp442His	MAB_1496c	Putative FAD-binding monooxygenase
RGM187/snps.tab:MAB_1495	233	snp	A	G	G:20 A:0	CDS	399/475	missense_variant c.1196T>C p.Leu399Ser	MAB_1496c	Putative FAD-binding monooxygenase
RGM187/snps.tab:MAB_1495	278	snp	A	G	G:20 A:0	CDS	384/475	missense_variant c.1151T>C p.Val384Ala	MAB_1496c	Putative FAD-binding monooxygenase
RGM187/snps.tab:MAB_1495	796	complex	ACCAT	GCCAC	GCCAC:20 ACCAT:0	CDS	210/475	missense_variant c.629_633delATGGTinsGTGGC p.Asp210Gly	MAB_1496c	Putative FAD-binding monooxygenase
RGM187/snps.tab:MAB_1495	871	snp	C	G	G:20 C:0	CDS	186/475	missense_variant c.558G>C p.Arg186Ser	MAB_1496c	Putative FAD-binding monooxygenase
RGM187/snps.tab:MAB_1495	909	snp	T	C	C:20 T:0	CDS	174/475	missense_variant c.520A>G p.Met174Val	MAB_1496c	Putative FAD-binding monooxygenase
RGM187/snps.tab:MAB_1495	972	snp	G	T	T:20 G:0	CDS	153/475	missense_variant c.457C>A p.Pro153Thr	MAB_1496c	Putative FAD-binding monooxygenase
RGM187/snps.tab:MAB_1495	1006	complex	AT	GC	GC:18 AT:0	CDS	141/475	missense_variant c.422_423delATinsGC p.Asp141Gly	MAB_1496c	Putative FAD-binding monooxygenase
RGM187/snps.tab:MAB_1495	1013	complex	CT	TC	TC:18 CT:0	CDS	139/475	missense_variant c.415_416delAGinsGA p.Arg139Glu	MAB_1496c	Putative FAD-binding monooxygenase
RGM187/snps.tab:MAB_1495	1178	snp	C	G	G:19 C:0	CDS	84/475	missense_variant c.251G>C p.Ser84Thr	MAB_1496c	Putative FAD-binding monooxygenase
RGM188/snps.tab:MAB_1495	233	snp	A	G	G:20 A:0	CDS	399/475	missense_variant c.1196T>C p.Leu399Ser	MAB_1496c	Putative FAD-binding monooxygenase
RGM188/snps.tab:MAB_1495	278	snp	A	G	G:20 A:0	CDS	384/475	missense_variant c.1151T>C p.Val384Ala	MAB_1496c	Putative FAD-binding monooxygenase
RGM188/snps.tab:MAB_1495	796	complex	ACCAT	GCCAC	GCCAC:20 ACCAT:0	CDS	210/475	missense_variant c.629_633delATGGTinsGTGGC p.Asp210Gly	MAB_1496c	Putative FAD-binding monooxygenase
RGM188/snps.tab:MAB_1495	871	snp	C	G	G:20 C:0	CDS	186/475	missense_variant c.558G>C p.Arg186Ser	MAB_1496c	Putative FAD-binding monooxygenase
RGM188/snps.tab:MAB_1495	909	snp	T	C	C:20 T:0	CDS	174/475	missense_variant c.520A>G p.Met174Val	MAB_1496c	Putative FAD-binding monooxygenase
RGM188/snps.tab:MAB_1495	972	snp	G	T	T:20 G:0	CDS	153/475	missense_variant c.457C>A p.Pro153Thr	MAB_1496c	Putative FAD-binding monooxygenase
RGM188/snps.tab:MAB_1495	1013	complex	CT	TC	TC:19 CT:0	CDS	139/475	missense_variant c.415_416delAGinsGA p.Arg139Glu	MAB_1496c	Putative FAD-binding monooxygenase
RGM188/snps.tab:MAB_1495	1178	snp	C	G	G:20 C:0	CDS	84/475	missense_variant c.251G>C p.Ser84Thr	MAB_1496c	Putative FAD-binding monooxygenase
RGM189/snps.tab:MAB_1495	233	snp	A	G	G:20 A:0	CDS	399/475	missense_variant c.1196T>C p.Leu399Ser	MAB_1496c	Putative FAD-binding monooxygenase
RGM189/snps.tab:MAB_1495	796	complex	ACCAT	GCCAC	GCCAC:18 ACCAT:0	CDS	210/475	missense_variant c.629_633delATGGTinsGTGGC p.Asp210Gly	MAB_1496c	Putative FAD-binding monooxygenase
RGM189/snps.tab:MAB_1495	871	snp	C	G	G:20 C:0	CDS	186/475	missense_variant c.558G>C p.Arg186Ser	MAB_1496c	Putative FAD-binding monooxygenase
RGM189/snps.tab:MAB_1495	909	snp	T	C	C:20 T:0	CDS	174/475	missense_variant c.520A>G p.Met174Val	MAB_1496c	Putative FAD-binding monooxygenase
RGM189/snps.tab:MAB_1495	972	snp	G	T	T:20 G:0	CDS	153/475	missense_variant c.457C>A p.Pro153Thr	MAB_1496c	Putative FAD-binding monooxygenase
RGM189/snps.tab:MAB_1495	1013	complex	CT	TC	TC:20 CT:0	CDS	139/475	missense_variant c.415_416delAGinsGA p.Arg139Glu	MAB_1496c	Putative FAD-binding monooxygenase
RGM189/snps.tab:MAB_1495	1168	snp	C	A	A:20 C:0	CDS	87/475	missense_variant c.261G>T p.Glu87Asp	MAB_1496c	Putative FAD-binding monooxygenase
RGM189/snps.tab:MAB_1495	1178	snp	C	G	G:20 C:0	CDS	84/475	missense_variant c.251G>C p.Ser84Thr	MAB_1496c	Putative FAD-binding monooxygenase
RGM19/snps.tab:MAB_1495	105	snp	C	G	G:20 C:0	CDS	442/475	missense_variant c.1324G>C p.Asp442His	MAB_1496c	Putative FAD-binding monooxygenase
RGM19/snps.tab:MAB_1495	233	snp	A	G	G:20 A:0	CDS	399/475	missense_variant c.1196T>C p.Leu399Ser	MAB_1496c	Putative FAD-binding monooxygenase
RGM19/snps.tab:MAB_1495	278	snp	A	G	G:20 A:0	CDS	384/475	missense_variant c.1151T>C p.Val384Ala	MAB_1496c	Putative FAD-binding monooxygenase
RGM19/snps.tab:MAB_1495	796	complex	ACCAT	GCCAC	GCCAC:18 ACCAT:0	CDS	210/475	missense_variant c.629_633delATGGTinsGTGGC p.Asp210Gly	MAB_1496c	Putative FAD-binding monooxygenase
RGM19/snps.tab:MAB_1495	871	snp	C	G	G:19 C:0	CDS	186/475	missense_variant c.558G>C p.Arg186Ser	MAB_1496c	Putative FAD-binding monooxygenase
RGM19/snps.tab:MAB_1495	909	snp	T	C	C:19 T:0	CDS	174/475	missense_variant c.520A>G p.Met174Val	MAB_1496c	Putative FAD-binding monooxygenase
RGM19/snps.tab:MAB_1495	972	snp	G	T	T:19 G:0	CDS	153/475	missense_variant c.457C>A p.Pro153Thr	MAB_1496c	Putative FAD-binding monooxygenase
RGM19/snps.tab:MAB_1495	1006	complex	AT	GC	GC:19 AT:0	CDS	141/475	missense_variant c.422_423delATinsGC p.Asp141Gly	MAB_1496c	Putative FAD-binding monooxygenase
RGM19/snps.tab:MAB_1495	1013	complex	CT	TC	TC:19 CT:0	CDS	139/475	missense_variant c.415_416delAGinsGA p.Arg139Glu	MAB_1496c	Putative FAD-binding monooxygenase
RGM19/snps.tab:MAB_1495	1178	snp	C	G	G:20 C:0	CDS	84/475	missense_variant c.251G>C p.Ser84Thr	MAB_1496c	Putative FAD-binding monooxygenase
RGM190/snps.tab:MAB_1495	105	snp	C	G	G:20 C:0	CDS	442/475	missense_variant c.1324G>C p.Asp442His	MAB_1496c	Putative FAD-binding monooxygenase
RGM190/snps.tab:MAB_1495	233	snp	A	G	G:20 A:0	CDS	399/475	missense_variant c.1196T>C p.Leu399Ser	MAB_1496c	Putative FAD-binding monooxygenase
RGM190/snps.tab:MAB_1495	278	snp	A	G	G:20 A:0	CDS	384/475	missense_variant c.1151T>C p.Val384Ala	MAB_1496c	Putative FAD-binding monooxygenase
RGM190/snps.tab:MAB_1495	796	complex	ACCAT	GCCAC	GCCAC:19 ACCAT:0	CDS	210/475	missense_variant c.629_633delATGGTinsGTGGC p.Asp210Gly	MAB_1496c	Putative FAD-binding monooxygenase
RGM190/snps.tab:MAB_1495	871	snp	C	G	G:19 C:0	CDS	186/475	missense_variant c.558G>C p.Arg186Ser	MAB_1496c	Putative FAD-binding monooxygenase
RGM190/snps.tab:MAB_1495	909	snp	T	C	C:19 T:0	CDS	174/475	missense_variant c.520A>G p.Met174Val	MAB_1496c	Putative FAD-binding monooxygenase
RGM190/snps.tab:MAB_1495	972	snp	G	T	T:19 G:0	CDS	153/475	missense_variant c.457C>A p.Pro153Thr	MAB_1496c	Putative FAD-binding monooxygenase
RGM190/snps.tab:MAB_1495	1006	complex	AT	GC	GC:18 AT:0	CDS	141/475	missense_variant c.422_423delATinsGC p.Asp141Gly	MAB_1496c	Putative FAD-binding monooxygenase
RGM190/snps.tab:MAB_1495	1013	complex	CT	TC	TC:18 CT:0	CDS	139/475	missense_variant c.415_416delAGinsGA p.Arg139Glu	MAB_1496c	Putative FAD-binding monooxygenase
RGM190/snps.tab:MAB_1495	1178	snp	C	G	G:20 C:0	CDS	84/475	missense_variant c.251G>C p.Ser84Thr	MAB_1496c	Putative FAD-binding monooxygenase
RGM191/snps.tab:MAB_1495	105	snp	C	G	G:20 C:0	CDS	442/475	missense_variant c.1324G>C p.Asp442His	MAB_1496c	Putative FAD-binding monooxygenase
RGM191/snps.tab:MAB_1495	233	snp	A	G	G:20 A:0	CDS	399/475	missense_variant c.1196T>C p.Leu399Ser	MAB_1496c	Putative FAD-binding monooxygenase
RGM191/snps.tab:MAB_1495	278	snp	A	G	G:20 A:0	CDS	384/475	missense_variant c.1151T>C p.Val384Ala	MAB_1496c	Putative FAD-binding monooxygenase
RGM191/snps.tab:MAB_1495	796	complex	ACCAT	GCCAC	GCCAC:19 ACCAT:0	CDS	210/475	missense_variant c.629_633delATGGTinsGTGGC p.Asp210Gly	MAB_1496c	Putative FAD-binding monooxygenase
RGM191/snps.tab:MAB_1495	871	snp	C	G	G:20 C:0	CDS	186/475	missense_variant c.558G>C p.Arg186Ser	MAB_1496c	Putative FAD-binding monooxygenase
RGM191/snps.tab:MAB_1495	909	snp	T	C	C:20 T:0	CDS	174/475	missense_variant c.520A>G p.Met174Val	MAB_1496c	Putative FAD-binding monooxygenase
RGM191/snps.tab:MAB_1495	972	snp	G	T	T:20 G:0	CDS	153/475	missense_variant c.457C>A p.Pro153Thr	MAB_1496c	Putative FAD-binding monooxygenase
RGM191/snps.tab:MAB_1495	1006	complex	AT	GC	GC:19 AT:0	CDS	141/475	missense_variant c.422_423delATinsGC p.Asp141Gly	MAB_1496c	Putative FAD-binding monooxygenase
RGM191/snps.tab:MAB_1495	1013	complex	CT	TC	TC:19 CT:0	CDS	139/475	missense_variant c.415_416delAGinsGA p.Arg139Glu	MAB_1496c	Putative FAD-binding monooxygenase
RGM191/snps.tab:MAB_1495	1178	snp	C	G	G:20 C:0	CDS	84/475	missense_variant c.251G>C p.Ser84Thr	MAB_1496c	Putative FAD-binding monooxygenase
RGM192/snps.tab:MAB_1495	105	snp	C	G	G:20 C:0	CDS	442/475	missense_variant c.1324G>C p.Asp442His	MAB_1496c	Putative FAD-binding monooxygenase
RGM192/snps.tab:MAB_1495	233	snp	A	G	G:20 A:0	CDS	399/475	missense_variant c.1196T>C p.Leu399Ser	MAB_1496c	Putative FAD-binding monooxygenase
RGM192/snps.tab:MAB_1495	278	snp	A	G	G:20 A:0	CDS	384/475	missense_variant c.1151T>C p.Val384Ala	MAB_1496c	Putative FAD-binding monooxygenase
RGM192/snps.tab:MAB_1495	796	complex	ACCAT	GCCAC	GCCAC:20 ACCAT:0	CDS	210/475	missense_variant c.629_633delATGGTinsGTGGC p.Asp210Gly	MAB_1496c	Putative FAD-binding monooxygenase
RGM192/snps.tab:MAB_1495	871	snp	C	G	G:20 C:0	CDS	186/475	missense_variant c.558G>C p.Arg186Ser	MAB_1496c	Putative FAD-binding monooxygenase
RGM192/snps.tab:MAB_1495	909	snp	T	C	C:20 T:0	CDS	174/475	missense_variant c.520A>G p.Met174Val	MAB_1496c	Putative FAD-binding monooxygenase
RGM192/snps.tab:MAB_1495	972	snp	G	T	T:20 G:0	CDS	153/475	missense_variant c.457C>A p.Pro153Thr	MAB_1496c	Putative FAD-binding monooxygenase
RGM192/snps.tab:MAB_1495	1006	complex	AT	GC	GC:18 AT:0	CDS	141/475	missense_variant c.422_423delATinsGC p.Asp141Gly	MAB_1496c	Putative FAD-binding monooxygenase
RGM192/snps.tab:MAB_1495	1013	complex	CT	TC	TC:19 CT:0	CDS	139/475	missense_variant c.415_416delAGinsGA p.Arg139Glu	MAB_1496c	Putative FAD-binding monooxygenase
RGM192/snps.tab:MAB_1495	1178	snp	C	G	G:19 C:0	CDS	84/475	missense_variant c.251G>C p.Ser84Thr	MAB_1496c	Putative FAD-binding monooxygenase
RGM193/snps.tab:MAB_1495	105	snp	C	G	G:20 C:0	CDS	442/475	missense_variant c.1324G>C p.Asp442His	MAB_1496c	Putative FAD-binding monooxygenase
RGM193/snps.tab:MAB_1495	233	snp	A	G	G:20 A:0	CDS	399/475	missense_variant c.1196T>C p.Leu399Ser	MAB_1496c	Putative FAD-binding monooxygenase
RGM193/snps.tab:MAB_1495	278	snp	A	G	G:20 A:0	CDS	384/475	missense_variant c.1151T>C p.Val384Ala	MAB_1496c	Putative FAD-binding monooxygenase
RGM193/snps.tab:MAB_1495	796	complex	ACCAT	GCCAC	GCCAC:17 ACCAT:0	CDS	210/475	missense_variant c.629_633delATGGTinsGTGGC p.Asp210Gly	MAB_1496c	Putative FAD-binding monooxygenase
RGM193/snps.tab:MAB_1495	871	snp	C	G	G:18 C:0	CDS	186/475	missense_variant c.558G>C p.Arg186Ser	MAB_1496c	Putative FAD-binding monooxygenase
RGM193/snps.tab:MAB_1495	909	snp	T	C	C:18 T:0	CDS	174/475	missense_variant c.520A>G p.Met174Val	MAB_1496c	Putative FAD-binding monooxygenase
RGM193/snps.tab:MAB_1495	972	snp	G	T	T:18 G:0	CDS	153/475	missense_variant c.457C>A p.Pro153Thr	MAB_1496c	Putative FAD-binding monooxygenase
RGM193/snps.tab:MAB_1495	1006	complex	AT	GC	GC:18 AT:0	CDS	141/475	missense_variant c.422_423delATinsGC p.Asp141Gly	MAB_1496c	Putative FAD-binding monooxygenase
RGM193/snps.tab:MAB_1495	1013	complex	CT	TC	TC:18 CT:0	CDS	139/475	missense_variant c.415_416delAGinsGA p.Arg139Glu	MAB_1496c	Putative FAD-binding monooxygenase
RGM193/snps.tab:MAB_1495	1178	snp	C	G	G:20 C:0	CDS	84/475	missense_variant c.251G>C p.Ser84Thr	MAB_1496c	Putative FAD-binding monooxygenase
RGM194/snps.tab:MAB_1495	105	snp	C	G	G:20 C:0	CDS	442/475	missense_variant c.1324G>C p.Asp442His	MAB_1496c	Putative FAD-binding monooxygenase
RGM194/snps.tab:MAB_1495	233	snp	A	G	G:20 A:0	CDS	399/475	missense_variant c.1196T>C p.Leu399Ser	MAB_1496c	Putative FAD-binding monooxygenase
RGM194/snps.tab:MAB_1495	278	snp	A	G	G:20 A:0	CDS	384/475	missense_variant c.1151T>C p.Val384Ala	MAB_1496c	Putative FAD-binding monooxygenase
RGM194/snps.tab:MAB_1495	796	complex	ACCAT	GCCAC	GCCAC:18 ACCAT:0	CDS	210/475	missense_variant c.629_633delATGGTinsGTGGC p.Asp210Gly	MAB_1496c	Putative FAD-binding monooxygenase
RGM194/snps.tab:MAB_1495	871	snp	C	G	G:18 C:0	CDS	186/475	missense_variant c.558G>C p.Arg186Ser	MAB_1496c	Putative FAD-binding monooxygenase
RGM194/snps.tab:MAB_1495	909	snp	T	C	C:18 T:0	CDS	174/475	missense_variant c.520A>G p.Met174Val	MAB_1496c	Putative FAD-binding monooxygenase
RGM194/snps.tab:MAB_1495	972	snp	G	T	T:18 G:0	CDS	153/475	missense_variant c.457C>A p.Pro153Thr	MAB_1496c	Putative FAD-binding monooxygenase
RGM194/snps.tab:MAB_1495	1006	complex	AT	GC	GC:18 AT:0	CDS	141/475	missense_variant c.422_423delATinsGC p.Asp141Gly	MAB_1496c	Putative FAD-binding monooxygenase
RGM194/snps.tab:MAB_1495	1013	complex	CT	TC	TC:18 CT:0	CDS	139/475	missense_variant c.415_416delAGinsGA p.Arg139Glu	MAB_1496c	Putative FAD-binding monooxygenase
RGM194/snps.tab:MAB_1495	1178	snp	C	G	G:20 C:0	CDS	84/475	missense_variant c.251G>C p.Ser84Thr	MAB_1496c	Putative FAD-binding monooxygenase
RGM195/snps.tab:MAB_1495	105	snp	C	G	G:20 C:0	CDS	442/475	missense_variant c.1324G>C p.Asp442His	MAB_1496c	Putative FAD-binding monooxygenase
RGM195/snps.tab:MAB_1495	233	snp	A	G	G:20 A:0	CDS	399/475	missense_variant c.1196T>C p.Leu399Ser	MAB_1496c	Putative FAD-binding monooxygenase
RGM195/snps.tab:MAB_1495	278	snp	A	G	G:20 A:0	CDS	384/475	missense_variant c.1151T>C p.Val384Ala	MAB_1496c	Putative FAD-binding monooxygenase
RGM195/snps.tab:MAB_1495	796	complex	ACCAT	GCCAC	GCCAC:20 ACCAT:0	CDS	210/475	missense_variant c.629_633delATGGTinsGTGGC p.Asp210Gly	MAB_1496c	Putative FAD-binding monooxygenase
RGM195/snps.tab:MAB_1495	871	snp	C	G	G:20 C:0	CDS	186/475	missense_variant c.558G>C p.Arg186Ser	MAB_1496c	Putative FAD-binding monooxygenase
RGM195/snps.tab:MAB_1495	909	snp	T	C	C:20 T:0	CDS	174/475	missense_variant c.520A>G p.Met174Val	MAB_1496c	Putative FAD-binding monooxygenase
RGM195/snps.tab:MAB_1495	972	snp	G	T	T:20 G:0	CDS	153/475	missense_variant c.457C>A p.Pro153Thr	MAB_1496c	Putative FAD-binding monooxygenase
RGM195/snps.tab:MAB_1495	1006	complex	AT	GC	GC:18 AT:0	CDS	141/475	missense_variant c.422_423delATinsGC p.Asp141Gly	MAB_1496c	Putative FAD-binding monooxygenase
RGM195/snps.tab:MAB_1495	1013	complex	CT	TC	TC:18 CT:0	CDS	139/475	missense_variant c.415_416delAGinsGA p.Arg139Glu	MAB_1496c	Putative FAD-binding monooxygenase
RGM195/snps.tab:MAB_1495	1178	snp	C	G	G:19 C:0	CDS	84/475	missense_variant c.251G>C p.Ser84Thr	MAB_1496c	Putative FAD-binding monooxygenase
[truncated: 898 more rows]
